# Supplementary material for: Epidemiological, molecular, and evolutionary characteristics of G1P[8] rotavirus in China on the eve of RotaTeq application
Source: Front Cell Infect Microbiol. 2024 Dec 9;14:1453862. doi: 10.3389/fcimb.2024.1453862 (PMC11666228; doi:10.3389/fcimb.2024.1453862)
Supplement: Supplementary file 5 [file Table5.xlsx]

## Sheet: VP4 for phylogenetic analysis
Strain	Genotype	Type	Collection Date	Country	Strain name
GS16622068	G1P8	Human-wt	2016	CHN	RVA/Human-wt/CHN/GS16622068/2016/G1P8
GS16622078	G1P8	Human-wt	2016	CHN	RVA/Human-wt/CHN/GS16622078/2016/G1P8
GS16622105	G1P8	Human-wt	2016	CHN	RVA/Human-wt/CHN/GS16622105/2016/G1P8
GS16622118	G1P8	Human-wt	2016	CHN	RVA/Human-wt/CHN/GS16622118/2016/G1P8
Fuzhou18-262	G1P8	Human-wt	2018	CHN	MW384300.1-RVA/Human-wt/CHN/Fuzhou18-262/2018/G1P8
Fuzhou18-194	G1P8	Human-wt	2018	CHN	RVA/Human-wt/CHN/Fuzhou18-194/2018/G1P8
E5365	G1P8	Human-wt	2017	CHN	MN106118.1-RVA/Human-wt/CHN/E5365/2017/G1P8
JL18221043	G9P8	Human-wt	2018	CHN	ON992350.1-RVA/Human-wt/CHN/JL18221043/2018/G9P8
SP071	G1P8	Human-wt	2012	VNM	RVA/Human-wt/VNM/SP071/2012/G1P8
GD18442033	G9P8	Human-wt	2018	CHN	ON992401.1-RVA/Human-wt/CHN/GD18442033/2018/G9P8
16472	G1P8	Human-wt	2018	JPN	RVA/Human-wt/JPN/16472/2018/G1P8
2008747323	G1P8	Human-wt	2008	USA	RVA/Human-wt/USA/2008747323/2008/G1P8
BE00004	G1P8	Human-wt	2005	BEL	RVA/Human-wt/BEL/BE00004/2005/G1P8
BE00051	G1P8	Human-wt	1999	Bel	RVA/Human-wt/Bel/BE00051/1999/G1P8
BE00108	G1P8	Human-wt	2010	Bel	RVA/Human-wt/Bel/BE00108/2010/G1P8
CK00028	G1P8	Human	2005	Victoria	RVA/Human/Victoria/CK00028/2005/G1P8
Dhaka16	G1P8	Human-wt	2003	BGD	RVA/Human-wt/BGD/Dhaka16/2003/G1P8
CK00029	G1P8	Human	2006	Victoria	RVA/Human/Victoria/CK00029/2006/G1P8
E2484	G4P8	Human-wt	2011	CHN	RVA/Human-wt/CHN/E2484/2011/G4P8
JL18221081	G3P8	Human-wt	2018	CHN	RVA/Human-wt/CHN/JL18221081/2018/G3P8
MU14-19	G1P8	Human-wt	2014	JPN	RVA/Human-wt/JPN/MU14-19/2014/G1P8
MW2-468	G1P8	Human-wt	2000	MWI	RVA/Human-wt/MWI/MW2-468/2000/G1P8
MW2-822	G1P8	Human-wt	2002	MWI	RVA/Human-wt/MWI/MW2-822/2002/G1P8
MW2-841	G1P8	Human-wt	2002	MWI	RVA/Human-wt/MWI/MW2-841/2002/G1P8
OP2-002	G1P8	Human-wt	1999	MWI	RVA/Human-wt/MWI/OP2-002/1999/G1P8
PAK540	G1P8	Human-wt	2016	PAK	RVA/Human-wt/PAK/PAK540/2016/G1P8
R588	G1P8	Human-tc	2005	CHN	RVA/Human-tc/CHN/R588/2005/G1P8
Ro1869	G1P8	Human-wt	2013	JPN	RVA/Human-wt/JPN/Ro1869/2013/G1P8
RT082-09	G1P8	Human-wt	2009	CAN	RVA/Human-wt/CAN/RT082-09/2009/G1P8
RT122-07	G1P8	Human-wt	2008	CAN	RVA/Human-wt/CAN/RT122-07/2008/G1P8
SC18511045	G1P8	Human-wt	2018	CHN	RVA/Human-wt/CHN/SC18511045/2018/G1P8
SP024	G1P8	Human	2013	JPN	RVA/Human/JPN/SP024/2013/G1P8
UFS-NGS-MRC-DPRU568	G1P8	Human-wt	2013	RWA	RVA/Human-wt/RWA/UFS-NGS-MRC-DPRU568/2013/G1P8
UFS-NGS-MRC-DPRU1609	G1P8	Human-wt	2011	RWA	RVA/Human-wt/RWA/UFS-NGS-MRC-DPRU1609/2011/G1P8
Y128	G1P8	Human-tc	2004	CHN	RVA/Human-tc/CHN/Y128/2004/G1P8
YM024	G1P8	Human	2013	JPN	RVA/Human/JPN/YM024/2013/G1P8
CU769-KK	G1P8	Human-wt	2010	THA	RVA/Human-wt/THA/CU769-KK/2010/G1P8
CK00089	G1P8	Human-wt	2009	AUS	RVA/Human-wt/AUS/CK00089/2009/G1P8
SP118	G1P8	Human-wt	2013	VNM	RVA/Human-wt/VNM/SP118/2013/G1P8
KN165	G1P8	Human	2014	JPN	RVA/Human/JPN/KN165/2014/G1P8
Nov09-D278	G1P8	Human-wt	2009	RUS	RVA/Human-wt/RUS/Nov09-D278/2009/G1P8
KN004	G1P8	Human-wt	2012	JPN	RVA/Human-wt/JPN/KN004/2012/G1P8
CNMC3	G1P8	Human-wt	2011	USA	RVA/Human-wt/USA/CNMC3/2011/G1P8
RT098-07	G1P8	Human-wt	2008	CAN	RVA/Human-wt/CAN/RT098-07/2008/G1P8
RT094-07	G1P8	Human-wt	2008	CAN	RVA/Human-wt/CAN/RT094-07/2008/G1P8
MW2-1026	G1P8	Human-wt	2003	MWI	MG181406.1-RVA/Rotavin-M1/Human-wt/MWI/MW2-1026/2003/G1P8
OP2-612	G1P8	Human-wt	2002	MWI	MG181395.1-RVA/Rotavin-M1/Human-wt/MWI/OP2-612/2002/G1P8
F45	G9P8	Human	1986	JPN	U30716.1-RVA/Human/JPN/F45/1986/G9P8
WI61	G9P1A8	Human-tc	1983	USA	EF672619.1-RVA/Human-tc/USA/WI61/1983/G9P1A8
HKD0825	G1P8	Human-wt	2016	JPN	RVA/Human-wt/JPN/HKD0825/2016/G1P8
CK20039	G1P8	Human-wt	2008	AUS	RVA/Human-wt/AUS/CK20039/2008/G1P8
RotaTeq-WI79-4	G6P1A8	Vaccine	1992	USA	GU565044.1-RVA/Vaccine/USA/RotaTeq-WI79-4/1992/G6P1A8
OP354	G4P8	Human-wt	1998	MWI	KP902534.1-RVA/Human-wt/MWI/OP354/1998/G4P8
DBM2018-111	G9P8	Human-wt	2018	THA	LC514550.1-RVA/Human-wt/THA/DBM2018-111/2018/G9P8
VU06-07-29	G1P8	Human	2006	Vanderbilt	RVA/Human/Vanderbilt/VU06-07-29/2006/G1P8
Wa	G1P8	Human-tc	1974	USA	RVA/Human-tc/USA/Wa/1974/G1P8
Rotarix-A41CB052A	G1P1A8	Vaccine	1988	USA	JN849113.1-RVA/Vaccine/USA/Rotarix-A41CB052A/1988/G1P1A8
DS-1	G2P4	Human-tc	1976	USA	HQ650119.1-RVA/Human-tc/USA/DS-1/1976/G2P4
CHN	G1P8	Human-wt	2013	SC2	MG816521.1-RVA/Human-wt/SC2/CHN/2013/G1P8
WZ202	G1P8	Human	2013	CHN	KU243618.1-RVA/Human/CHN/WZ202/2013/G1P8
CHN	G1P8	human-wt	2014	SC1	MG816520.1-RVA/human-wt/SC1/CHN/2014/G1P8

## Sheet: VP7 for phylogenetic analysi
Strain	Genotype	Type	Collection Date	Country	Strain name
GS16622068	G1P8	Human-wt	2016	CHN	RVA/Human-wt/CHN/GS16622068/2016/G1P8
GS16622078	G1P8	Human-wt	2016	CHN	RVA/Human-wt/CHN/GS16622078/2016/G1P8
GS16622105	G1P8	Human-wt	2016	CHN	RVA/Human-wt/CHN/GS16622105/2016/G1P8
GS16622118	G1P8	Human-wt	2016	CHN	RVA/Human-wt/CHN/GS16622118/2016/G1P8
E5365	G1P8	Human-wt	2017	CHN	RVA/Human-wt/CHN/E5365/2017/G1P8
Fuzhou18-194	G1P8	Human-wt	2018	CHN	RVA/Human-wt/CHN/Fuzhou18-194/2018/G1P8
Fuzhou18-262	G1P8	Human-wt	2018	CHN	MW384302.1-RVA/Human-wt/CHN/Fuzhou18-262/2018/G1P8
Q348	G1P8	Human-wt	2011	CHN	MK531576.1-RVA/Human-wt/CHN/Q348/2011/G1P8
J-4688	G1PX	Human-wt	2003	JPN	DQ512985.1-RVA/Human-wt/JPN/J-4688/2003/G1PX
98SH53	G1PX	Human-wt	1998	CHN	AF260950.1-RVA/Human-wt/CHN/98SH53/1998/G1PX
CK00089	G1P8	Human-wt	2009	AUS	JX027884.1-RVA/Human-wt/AUS/CK00089/2009/G1P8
KMR419	G1P8	Human-wt	2000	KOR	HQ425262.1-RVA/Human-wt/KOR/KMR419/2000/G1P8
55	G1P8	Human-wt	1998	PRY	RVA/Human-wt/PRY/55/1998/G1P8
2008747323	G1P8	Human-wt	2008	USA	RVA/Human-wt/USA/2008747323/2008/G1P8
BE00051	G1P8	Human-wt	1999	BEL	RVA/Human-wt/BEL/BE00051/1999/G1P8
IALR131	G1P8	Hu	1997	BRA_SP	RVA/Hu/IALR131/BRA_SP/1997/G1P8
CCH636	G1	Human-wt	2010	TW	RVA/Human-wt/TW/CCH636/2010/G1
CK00011	G1P8	Human	2004	Victoria	RVA/Human/Victoria/CK00011/2004/G1P8
CK00029	G1P8	Human	2006	Victoria	RVA/Human/Victoria/CK00029/2006/G1P8
CK00108	G1P8	Human-wt	2011	AUS	RVA/Human-wt/AUS/CK00108/2011/G1P8
Dhaka16	G1P8	Human-wt	2003	BGD	RVA/Human-wt/BGD/Dhaka16/2003/G1P8
KisB504	G1P6	Human-wt	2009	COD	RVA/Human-wt/COD/KisB504/2009/G1P6
MU14-19	G1P8	Human-wt	2014	JPN	RVA/Human-wt/JPN/MU14-19/2014/G1P8
OP2-002	G1P8	Human-wt	1999	MWI	RVA/Human-wt/MWI/OP2-002/1999/G1P8
R588	G1P8	Human-tc	2005	CHN	RVA/Human-tc/CHN/R588/2005/G1P8
RT082-09	G1P8	Human-wt	2009	CAN	RVA/Human-wt/CAN/RT082-09/2009/G1P8
SC2	G1	Human	2013	CHN	RVA/Human/SC2/CHN/2013/G1
SP024	G1P8	Human	2013	JPN	RVA/Human/JPN/SP024/2013/G1P8
SP071	G1P8	Human-wt	2012	VNM	RVA/Human-wt/VNM/SP071/2012/G1P8
UFS-NGS-MRC-DPRU568	G1P8	Human-wt	2013	RWA	RVA/Human-wt/RWA/UFS-NGS-MRC-DPRU568/2013/G1P8
VU06-07-29	G1P8	Human	2006	Vanderbilt	RVA/Human/Vanderbilt/VU06-07-29/2006/G1P8
WZ202	G1P8	Human	2013	CHN	RVA/Human/CHN/WZ202/2013/G1P8
Y128	G1P8	Human-tc	2004	CHN	RVA/Human-tc/CHN/Y128/2004/G1P8
km15009	G1P8	Human-wt	2015	CHN	RVA/Human-wt/CHN/km15009/2015/G1P8
SC18511045	G1P8	Human-wt	2018	JPN	RVA/Human-wt/JPN/SC18511045/2018/G1P8
SSKT-41	G1P8	Human-wt	2013	THA	RVA/Human-wt/THA/SSKT-41/2013/G1P8
TGO12-016	G1P8	Human-wt	2012	PHI	RVA/Human-wt/PHI/TGO12-016/2012/G1P8
94TA1571	G1P8	Hu-wt	1994	JPN	GU358435.1-RVA/Hu-wt/JPN/94TA1571/1994/G1P8
8101DC2793	G1P8	Hu-wt	1974-1991	USA	GU723376.1-RVA/Hu-wt/USA/8101DC2793/1974-1991/G1P8
BE00112	G1P8	Human-wt	2009	Bel	JN258953.1-RVA/Human-wt/Bel/BE00112/2009/G1P8
Mo-15	G1P8	Hu-ts	1991-1992	USA	U26382.1-RVA/Hu-ts/USA/Mo-15/1991-1992/G1P8
MW2-1026	G1P8	Human-wt	2003	MWI	MG181408.1-RVA/Human-wt/MWI/MW2-1026/2003/G1P8
OP2-612	G1P8	Human-wt	2002	MWI	MG181397.1-RVA/Human-wt/MWI/OP2-612/2002/G1P8
Rotarix	G1P8	Human-TC	2009	USA	JX943614.2-RVA/Human-TC/USA/Rotarix/2009/G1P8
Rotarix-A41CB052A	G1P1A8	Vaccine	1988	USA	JN849114.1-RVA/Vaccine/USA/Rotarix-A41CB052A/1988/G1P1A8
GER125-08	G1P8	Hu-wt	2008	GER	GU392990.1-RVA/Hu-wt/GER/GER125-08/2008/G1P8
PAK41	G1P6	Human-wt	2015	PAK	MH255685-RVA/Human-wt/PAK/PAK41/2015/G1P6
RT094-07	G1P8	Human-wt	2008	CAN	RVA/Human-wt/CAN/RT094-07/2008/G1P8
CK00028	G1P8	Human	2005	Victoria	RVA/Human/Victoria/CK00028/2005/G1P8
12053_52	G1P8	Human-wt	2012	VNM	KX363028-RVA/Human-wt/VNM/12053_52/2012/G1P8
16472	G1P8	Human-wt	2018	JPN	RVA/Human-wt/JPN/16472/2018/G1P8
Wa	G1P8	Human-tc	1974	USA	JX406755.1-RVA/Human-tc/USA/Wa/1974/G1P8
HKD0825	G1P8	Human-wt	2016	JPN	RVA/Human-wt/JPN/HKD0825/2016/G1P8
CK20039	G1P8	Human-wt	2008	AUS	RVA/Human-wt/AUS/CK20039/2008/G1P8
RotaTeq-WI79-9	G1P75	Vaccine	1992	USA	GU565057.1-RVA/Vaccine/USA/RotaTeq-WI79-9/1992/G1P75
DS-1	G2P4	Human-tc	1976	USA	RVA/Human-tc/USA/DS-1/1976/G2P4
Chi-87	G1PX	Human-wt	2007	CHN	DQ512998.1-RVA/Human-wt/CHN/Chi-87/2007/G1PX
Chi-77	G1PX	Human-wt	2007	CHN	DQ512994.1-RVA/Human-wt/CHN/Chi-77/2007/G1PX
Q1135	G1P8	Human-wt	2012	CHN	MK531574.1-RVA/Human-wt/CHN/Q1135/2012/G1P8
F398	G1P8	Huamn-wt	2014	CHN	MK531582.1-RVA/Huamn-wt/CHN/F398/2014/G1P8
SC1	G1P8	human-wt	2014	CHN	MG816522.1-RVA/human-wt/CHN/SC1/2014/G1P8
F1199	G1P8	Human-wt	2016	CHN	MK531580.1-RVA/Human-wt/F1199/CHN/2016/G1P8
F1530	G1P8	Human-wt	2017	CHN	MK531579.1-RVA/Human-wt/F1530/CHN/2017/G1P8

## Sheet: VP1 for phylogenetic analysis
Strain	Genotype	Type	Collection Date	Country	Strain name
GS16622068	G1P8	Human-wt	2016	CHN	RVA/Human-wt/CHN/GS16622068/2016/G1P8
GS16622078	G1P8	Human-wt	2016	CHN	RVA/Human-wt/CHN/GS16622078/2016/G1P8
GS16622105	G1P8	Human-wt	2016	CHN	RVA/Human-wt/CHN/GS16622105/2016/G1P8
GS16622118	G1P8	Human-wt	2016	CHN	RVA/Human-wt/CHN/GS16622118/2016/G1P8
SC18511031	G9P8	Human-wt	2018	CHN	ON992034.1-RVA/Human-wt/CHN/SC18511031/2018/G9P8
MI1128	G9P8	Human-wt	2016	JPN	LC228403.1-RVA/Human-wt/JPN/MI1128/2016/G9P8
E5365	G1P8	Human-wt	2017	CHN	MN106132.1-RVA/Human-wt/CHN/E5365/2017/G1P8
Fuzhou18-262	G1P8	Human-wt	2018	CHN	MW384297.1-RVA/Human-wt/CHN/Fuzhou18-262/2018/G1P8
16472		Human-wt	2018	JPN	MT300312.1-RVA/Human-wt/JPN/16472/2018
2008747323	G1P8	Human-wt	2008	USA	RVA/Human-wt/USA/2008747323/2008/G1P8
BE00004	G1P8	Human-wt	2005	BEL	RVA/Human-wt/BEL/BE00004/2005/G1P8
BE00051	G1P8	Human-wt	1999	Bel	RVA/Human-wt/Bel/BE00051/1999/G1P8
BE00108	G1P8	Human-wt	2010	Bel	RVA/Human-wt/Bel/BE00108/2010/G1P8
Fuzhou18-194	G1P8	Human-wt	2018	CHN	RVA/Human-wt/CHN/Fuzhou18-194/2018/G1P8
JL18221009	G1P8	Human-wt	G1P8	CHN	RVA/Human-wt/CHN/JL18221009/G1P8
MU14-19	G1P8	Human-wt	2014	JPN	RVA/Human-wt/JPN/MU14-19/2014/G1P8
OP2-002	G1P8	Human-wt	1999	MWI	RVA/Human-wt/MWI/OP2-002/1999/G1P8
CK00028	G1P8-R1	Human	2005	Victoria	RVA/Human/Victoria/CK00028/2005/G1P8-R1
CK00029	G1P8-R1	Human	2006	Victoria	RVA/Human/Victoria/CK00029/2006/G1P8-R1
Dhaka16	G1P8-R1	Human-wt	2003	BGD	RVA/Human-wt/BGD/Dhaka16/2003/G1P8-R1
E2484	G4P8-R1	Human-wt	2011	CHN	RVA/Human-wt/CHN/E2484/2011/G4P8-R1
KisB504	G1P6-R1	Human-wt	2009	COD	RVA/Human-wt/COD/KisB504/2009/G1P6-R1
RT082-09	G1P8-R1	Human-wt	2009	CAN	RVA/Human-wt/CAN/RT082-09/2009/G1P8-R1
SP024	G1P8-R1	Human	2013	JPN	RVA/Human/JPN/SP024/2013/G1P8-R1
UFS-NGS-MRC-DPRU568	G1P8-R1	Human-wt	2013	RWA	RVA/Human-wt/RWA/UFS-NGS-MRC-DPRU568/2013/G1P8-R1
UFS-NGS-MRC-DPRU1609	G1P8-R1	Human-wt	2011	RWA	RVA/Human-wt/RWA/UFS-NGS-MRC-DPRU1609/2011/G1P8-R1
VU06-07-29	G1P8-R1	Human	2006	Vanderbilt	RVA/Human/Vanderbilt/VU06-07-29/2006/G1P8-R1
WZ202	G1P8-R1	Human	2013	CHN	RVA/Human/CHN/WZ202/2013/G1P8-R1
YM024	G1P8-R1	Human	2013	JPN	RVA/Human/JPN/YM024/2013/G1P8-R1
Z1602	G3P8-R1	Human-wt	2012	CHN	RVA/Human-wt/CHN/Z1602/2012/G3P8-R1
R588	G1P8	Human-tc	2005	CHN	RVA/Human-tc/CHN/R588/2005/G1P8
Ro1869	G1P8	Human-wt	2013	JPN	RVA/Human-wt/JPN/Ro1869/2013/G1P8
RT094-07	G1P8	Human-wt	2008	CAN	RVA/Human-wt/CAN/RT094-07/2008/G1P8
RT122-07	G1P8	Human-wt	2008	CAN	RVA/Human-wt/CAN/RT122-07/2008/G1P8
SC18511045	G1P8	Human-wt	2018	CHN	RVA/Human-wt/CHN/SC18511045/2018/G1P8
Y128	G1P8	Human-tc	2004	CHN	RVA/Human-tc/CHN/Y128/2004/G1P8
Wa	G1P8-R1	Human-wt	1974	USA	RVA/Human-wt/USA/Wa/1974/G1P8-R1
Rotarix-A41CB052A	G1P1A8	Vaccine	1988	USA	RVA/Vaccine/USA/Rotarix-A41CB052A/1988/G1P1A8
DS-1	G2P4	Human-tc	1976	USA	RVA/Human-tc/USA/DS-1/1976/G2P4

## Sheet: VP2 for phylogenetic analysis
Strain	Genotype	Type	Collection Date	Country	Strain name
GS16622068	G1P8	Human-wt	2016	CHN	RVA/Human-wt/CHN/GS16622068/2016/G1P8
GS16622078	G1P8	Human-wt	2016	CHN	RVA/Human-wt/CHN/GS16622078/2016/G1P8
GS16622105	G1P8	Human-wt	2016	CHN	RVA/Human-wt/CHN/GS16622105/2016/G1P8
GS16622118	G1P8	Human-wt	2016	CHN	RVA/Human-wt/CHN/GS16622118/2016/G1P8
SZ18442171	G9P8	Human-wt	2018	CHN	ON992175.1-RVA/Human-wt/CHN/SZ18442171/2018/G9P8
SC18511032	G9P8	Human-wt	2018	CHN	ON992154.1-RVA/Human-wt/CHN/SC18511032/2018/G9P8
Fuzhou18-262	G1P8	Human-wt	2018	CHN	MW384298.1-RVA/Human-wt/CHN/Fuzhou18-262/2018/G1P8
CU938-BK	G3P8	Human-wt	2011	THA	JN706474.1-RVA/Human-wt/THA/CU938-BK/2011/G3P8
12057_86	GXPX	Human-wt	2013	VNM	KX363193.1-RVA/Human-wt/VNM/12057_86/2013/GXPX
16472	G1P8	Human-wt	2018	JPN	MT300313.1-RVA/Human-wt/JPN/16472/2018/G1P8
2008747323	G1P8	Human-wt	2008	USA	RVA/Human-wt/USA/2008747323/2008/G1P8
BE00004	G1P8	Human-wt	2005	BEL	RVA/Human-wt/BEL/BE00004/2005/G1P8
BE00051	G1P8	Human-wt	1999	BEL	RVA/Human-wt/BEL/BE00051/1999/G1P8
BE00108	G1P8	Human-wt	2010	Bel	RVA/Human-wt/Bel/BE00108/2010/G1P8
CK00028	G1P8	Human	2005	Victoria	RVA/Human/Victoria/CK00028/2005/G1P8
CK00029	G1P8	Human	2006	Victoria	RVA/Human/Victoria/CK00029/2006/G1P8
Dhaka16	G1P8	Human-wt	2003	BGD	RVA/Human-wt/BGD/Dhaka16/2003/G1P8
E2484	G4P8	Human-wt	2011	CHN	RVA/Human-wt/CHN/E2484/2011/G4P8
Rotarix-A41CB052A	G1P1A8	Vaccine	1988	USA	RVA/Vaccine/USA/Rotarix-A41CB052A/1988/G1P1A8
KisB504	G1P6	Human-wt	2009	COD	RVA/Human-wt/COD/KisB504/2009/G1P6
RT082-09	G1P8	Human-wt	2009	CAN	RVA/Human-wt/CAN/RT082-09/2009/G1P8
SP024	G1P8	Human	2013	JPN	RVA/Human/JPN/SP024/2013/G1P8
Tokyo18-38	G9P8	Human-wt	2018	JPN	RVA/Human-wt/JPN/Tokyo18-38/2018/G9P8
UFS-NGS-MRC-DPRU568	G1P8	Human-wt	2013	RWA	RVA/Human-wt/RWA/UFS-NGS-MRC-DPRU568/2013/G1P8
UFS-NGS-MRC-DPRU1609	G1P8	Human-wt	2011	RWA	RVA/Human-wt/RWA/UFS-NGS-MRC-DPRU1609/2011/G1P8
VU06-07-29	G1P8	Human	2006	Vanderbilt	RVA/Human/Vanderbilt/VU06-07-29/2006/G1P8
Wa	G1P8	Human-wt	1974	USA	RVA/Human-wt/USA/Wa/1974/G1P8
WZ202	G1P8	Human	2013	CHN	RVA/Human/CHN/WZ202/2013/G1P8
YM024	G1P8	Human	2013	JPN	RVA/Human/JPN/YM024/2013/G1P8
Z1602	G3P8	Human-wt	2012	CHN	RVA/Human-wt/CHN/Z1602/2012/G3P8
E5365	G1P8	Human-wt	2017	CHN	RVA/Human-wt/CHN/E5365/2017/G1P8
Fuzhou18-194	G1P8	Human-wt	2018	CHN	RVA/Human-wt/CHN/Fuzhou18-194/2018/G1P8
JL18221009	G1P8	Human-wt	2018	CHHN	RVA/Human-wt/CHHN/JL18221009/2018/G1P8-C1-VP2
MU14-19	G1P8	Human-wt	2014	JPN	RVA/Human-wt/JPN/MU14-19/2014/G1P8
OP2-002	G1P8	Human-wt	1999	MWI	RVA/Human-wt/MWI/OP2-002/1999/G1P8
R588	G1P8	Human-tc	2005	CHN	RVA/Human-tc/CHN/R588/2005/G1P8
Ro1869	G1P8	Human-wt	2013	JPN	RVA/Human-wt/JPN/Ro1869/2013/G1P8
RT094-07	G1P8	Human-wt	2008	CAN	RVA/Human-wt/CAN/RT094-07/2008/G1P8
RT122-07	G1P8	Human-wt	2008	CAN	RVA/Human-wt/CAN/RT122-07/2008/G1P8
SC18511002	G1P8	Human-wt	2018	CHN	RVA/Human-wt/CHN/SC18511002/2018/G1P8-C1-V2
Y128	G1P8	Human-tc	2004	CHN	RVA/Human-tc/CHN/Y128/2004/G1P8
DS-1	G2P4	Human-tc	1976	USA	RVA/Human-tc/USA/DS-1/1976/G2P4

## Sheet: VP3 for phylogenetic analysis
Strain	Genotype	Type	Collection Date	Country	Strain name
GS16622068	G1P8	Human-wt	2016	CHN	RVA/Human-wt/CHN/GS16622068/2016/G1P8
GS16622078	G1P8	Human-wt	2016	CHN	RVA/Human-wt/CHN/GS16622078/2016/G1P8
GS16622105	G1P8	Human-wt	2018	CHN	RVA/Human-wt/CHN/GS16622105/2018/G1P8
GS16622118	G1P8	Human-wt	2018	CHN	RVA/Human-wt/CHN/GS16622118/2018/G1P8
Fuzhou18-107	G9P8	Human-wt	2018	CHN	MW383991.1-RVA/Human-wt/CHN/Fuzhou18-107/2018/G9P8
Fuzhou18-262	G1P8	Human-wt	2018	CHN	MW384299.1-RVA/Human-wt/CHN/Fuzhou18-262/2018/G1P8
E2461	G3P8	Human-wt	2011	CHN	KF371864.1-RVA/Human-wt/CHN/E2461/2011/G3P8
KN105	G3P8	Human	2013	JPN	LC173257.1-RVA/Human/JPN/KN105/2013/G3P8
16472	G1P8	Human-wt	2018	JPN	MT300314.1-VA/Human-wt/JPN/16472/2018/G1P8
2008747323	G1P8	Human-wt	2008	USA	RVA/Human-wt/USA/2008747323/2008/G1P8
BE00004	G1P8	Human-wt	2005	BEL	RVA/Human-wt/BEL/BE00004/2005/G1P8
BE00051	G1P8	Human-wt	1999	BEL	RVA/Human-wt/BEL/BE00051/1999/G1P8
E5365	G1P8	Human-wt	2017	CHN	RVA/Human-wt/CHN/E5365/2017/G1P8
Fuzhou18-194	G1P8	Human-wt	2018	CHN	RVA/Human-wt/CHN/Fuzhou18-194/2018/G1P8
JL18221009	G1P8	Human-wt	2018	CHN	RVA/Human-wt/CHN/JL18221009/2018/G1P8-M1-VP3
BE00108	G1P8	Human-wt	2010	BEL	RVA/Human-wt/BEL/BE00108/2010/G1P8
CK00028	G1P8	Human	2005	Victoria	RVA/Human/Victoria/CK00028/2005/G1P8
CK00029	G1P8	Human	2006	Victoria	RVA/Human/Victoria/CK00029/2006/G1P8
Dhaka16	G1P8	Human-wt	2003	BGD	RVA/Human-wt/BGD/Dhaka16/2003/G1P8
E2484	G4P8	Human-wt	2011	CHN	RVA/Human-wt/CHN/E2484/2011/G4P8
KisB504	G1P6	Human-wt	2009	COD	RVA/Human-wt/COD/KisB504/2009/G1P6
Rotarix-A41CB052A	G1P1A8	Vaccine	1988	USA	RVA/Vaccine/USA/Rotarix-A41CB052A/1988/G1P1A8
RotaTeq-WI79-9	G1P75	Vaccine	1992	USA	RVA/Vaccine/USA/RotaTeq-WI79-9/1992/G1P75
RT082-09	G1P8	Human-wt	2009	CAN	RVA/Human-wt/CAN/RT082-09/2009/G1P8
SP024	G1P8	Human	2013	JPN	RVA/Human/JPN/SP024/2013/G1P8
Tokyo18-38	G9P8	Human-wt	2018	JPN	RVA/Human-wt/JPN/Tokyo18-38/2018/G9P8
UFS-NGS-MRC-DPRU568	G1P8	Human-wt	2013	RWA	RVA/Human-wt/RWA/UFS-NGS-MRC-DPRU568/2013/G1P8
UFS-NGS-MRC-DPRU1609	G1P8	Human-wt	2011	RWA	RVA/Human-wt/RWA/UFS-NGS-MRC-DPRU1609/2011/G1P8
VU06-07-29	G1P8	Human	2006	Vanderbilt	RVA/Human/Vanderbilt/VU06-07-29/2006/G1P8
WZ202	G1P8	Human	2013	CHN	RVA/Human/CHN/WZ202/2013/G1P8
Wa	G1P8	Human-wt	1974	USA	RVA/Human-wt/USA/Wa/1974/G1P8
YM024	G1P8	Human	2013	JPN	RVA/Human/JPN/YM024/2013/G1P8
YM048	G9P8	Human	2013	JPN	RVA/Human/JPN/YM048/2013/G9P8
Z1602	G3P8	Human-wt	2012	CHN	RVA/Human-wt/CHN/Z1602/2012/G3P8
MU14-19	G1P8	Human-wt	2014	JPN	RVA/Human-wt/JPN/MU14-19/2014/G1P8
OP2-002	G1P8	Human-wt	1999	MWI	RVA/Human-wt/MWI/OP2-002/1999/G1P8
R588	G1P8	Human-tc	2005	CHN	RVA/Human-tc/CHN/R588/2005/G1P8
Ro1869	G1P8	Human-wt	2013	JPN	RVA/Human-wt/JPN/Ro1869/2013/G1P8
RT094-07	G1P8	Human-wt	2008	CAN	RVA/Human-wt/CAN/RT094-07/2008/G1P8
RT122-07	G1P8	Human-wt	2008	CAN	RVA/Human-wt/CAN/RT122-07/2008/G1P8
SC18511073	G1P8	Human-wt	2018	CHN	RVA/Human-wt/CHN/SC18511073/2018/G1P8-M1-VP3
Y128	G1P8	Human-tc	2004	CHN	RVA/Human-tc/CHN/Y128/2004/G1P8
DS-1	G2P4	Human-tc	1976	USA	RVA/Human-tc/USA/DS-1/1976/G2P4

## Sheet: VP6 for phylogenetic analysis
Strain	Genotype	Type	Collection Date	Country	Strain name
GS16622068	G1P8	Human-wt	2016	CHN	RVA/Human-wt/CHN/GS16622068/2016/G1P8
GS16622078	G1P8	Human-wt	2016	CHN	RVA/Human-wt/CHN/GS16622078/2016/G1P8
GS16622105	G1P8	Human-wt	2016	CHN	RVA/Human-wt/CHN/GS16622105/2016/G1P8
GS16622118	G1P8	Human-wt	2016	CHN	RVA/Human-wt/CHN/GS16622118/2016/G1P8
Fuzhou18-262	G1P8	Human-wt	2018	CHN	MW384301.1-RVA/Human-wt/CHN/Fuzhou18-262/2018/G1P8
JS2010	G9P8	Human	2010	CHN	MF580847.1-RVA/Hu/CHN/JS2010/2010/G9P8
YM048	G9P8	Human	2013	JPN	RVA/Human/JPN/YM048/2013/G9P8
KN105	G3P8	Human	2013	JPN	LC172693.1-RVA/Human/JPN/KN105/2013/G3P8
SC16511036	G3P8	Human-wt	2016	CHN	OM037951.1-RVA/Human-wt/CHN/SC16511036/2016/G3P8
16472	G1P8	Human-wt	2018	JPN	MT300316.1-RVA/Human-wt/JPN/16472/2018/G1P8
2008747323	G1P8	Human-wt	2008	USA	RVA/Human-wt/USA/2008747323/2008/G1P8
BE00004	G1P8	Human-wt	2005	BEL	RVA/Human-wt/BEL/BE00004/2005/G1P8
BE00051	G1P8	Human-wt	1999	Bel	RVA/Human-wt/Bel/BE00051/1999/G1P8
BE00108	G1P8	Human-wt	2010	Bel	RVA/Human-wt/Bel/BE00108/2010/G1P8
E5365	G1P8	Human-wt	2017	CHN	RVA/Human-wt/CHN/E5365/2017/G1P8
Fuzhou18-194	G1P8	Human-wt	2018	CHN	RVA/Human-wt/CHN/Fuzhou18-194/2018/G1P8
CK00028	G1P8	Human	2005	Victoria	RVA/Human/Victoria/CK00028/2005/G1P8
CK00029	G1P8	Human	2006	Victoria	RVA/Human/Victoria/CK00029/2006/G1P8
Dhaka16	G1P8	Human-wt	2003	BGD	RVA/Human-wt/BGD/Dhaka16/2003/G1P8
E2484	G4P8	Human-wt	2011	CHN	RVA/Human-wt/CHN/E2484/2011/G4P8
KisB504	G1P6	Human-wt	2009	COD	RVA/Human-wt/COD/KisB504/2009/G1P6
Rotarix-A41CB052A	G1P1A8	Vaccine	1988	USA	RVA/Vaccine/USA/Rotarix-A41CB052A/1988/G1P1A8
RT082-09	G1P8	Human-wt	2009	CAN	RVA/Human-wt/CAN/RT082-09/2009/G1P8
SP024	G1P8	Human	2013	JPN	RVA/Human/JPN/SP024/2013/G1P8
UFS-NGS-MRC-DPRU568	G1P8	Human-wt	2013	RWA	RVA/Human-wt/RWA/UFS-NGS-MRC-DPRU568/2013/G1P8
UFS-NGS-MRC-DPRU1609	G1P8	Human-wt	2011	RWA	RVA/Human-wt/RWA/UFS-NGS-MRC-DPRU1609/2011/G1P8
VU06-07-29	G1P8	Human	2006	Vanderbilt	RVA/Human/Vanderbilt/VU06-07-29/2006/G1P8
WZ202	G1P8	Human	2013	CHN	RVA/Human/CHN/WZ202/2013/G1P8
YM024	G1P8	Human	2013	JPN	RVA/Human/JPN/YM024/2013/G1P8
Z1602	G3P8	Human-wt	2012	CHN	RVA/Human-wt/CHN/Z1602/2012/G3P8
JL18221009	G1P8	Human-wt	2018	CHN	RVA/Human-wt/CHN/JL18221009/2018/G1P8-I1-VP6
MU14-19	G1P8	Human-wt	2014	JPN	RVA/Human-wt/JPN/MU14-19/2014/G1P8
OH3592	G1P8	human-wt	2012	JPN	RVA/human-wt/JPN/OH3592/2012/G1P8
OP2-002	G1P8	Human-wt	1999	MWI	RVA/Human-wt/MWI/OP2-002/1999/G1P8
R588	G1P8	Human-tc	2005	CHN	RVA/Human-tc/CHN/R588/2005/G1P8
RT094-07	G1P8	Human-wt	2008	CAN	RVA/Human-wt/CAN/RT094-07/2008/G1P8
Ro1869	G1P8	Human-wt	2013	JPN	RVA/Human-wt/JPN/Ro1869/2013/G1P8
RT122-07	G1P8	Human-wt	2008	CAN	RVA/Human-wt/CAN/RT122-07/2008/G1P8
SC18511002	G1P8	Human-wt	2018	CHN	RVA/Human-wt/CHN/SC18511002/2018/G1P8-I1-vp6
Y128	G1P8	Human-tc	2004	CHN	RVA/Human-tc/CHN/Y128/2004/G1P8
Wa	G1P8	Human-wt	1974	USA	RVA/Human-wt/USA/Wa/1974/G1P8-I1
DS-1	G2P4	Human-tc	1976	USA	HQ650121.1-RVA/Human-tc/USA/DS-1/1976/G2P4

## Sheet: NSP1 for phylogenetic analysis
Strain	Genotype	Type	Collection Date	Country	Strain name
Fuzhou20-025	G9P8	Human-wt	2020	CHN	RVA/Human-wt/CHN/Fuzhou20-025/2020/G9P8
Tokyo18-38	G9P8	Human-wt	2018	JPN	RVA/Human-wt/JPN/Tokyo18-38/2018/G9P8
MRC-DPRU2229	G9P8	Human-wt	XXXX	TGO	RVA/Human-wt/TGO/MRC-DPRU2229/XXXX/G9P8
SH18311023	G9P8	Human-wt	2018	CHN	ON992484.1-RVA/Human-wt/CHN/SH18311023/2018/G9P8
Z2768	G9P8-A1	Human-wt	2019	CHN	RVA/Human-wt/CHN/Z2768/2019/G9P8-A1
YM048	G9P8-A1	Human	2013	JPN	RVA/Human/JPN/YM048/2013/G9P8-A1
To17-01	G1P8	Human-wt	2017	JPN	RVA/Human-wt/JPN/To17-01/2017/G1P8
WZ202	G1P8-A1	Human	2013	CHN	RVA/Human/CHN/WZ202/2013/G1P8-A1
CK00100	G1P8	Human-wt	2010	AUS	RVA/Human-wt/AUS/CK00100/2010/G1P8
SP024	G1P8	Human	2013	JPN	RVA/Human/JPN/SP024/2013/G1P8
CK00029	G1P8	Human	2006	Victoria	RVA/Human/Victoria/CK00029/2006/G1P8
Z1602	G3P8-A1	Human-wt	2012	CHN	RVA/Human-wt/CHN/Z1602/2012/G3P8-A1
CNMC112	G1P8	Human-wt	2011	USA	RVA/Human-wt/USA/CNMC112/2011/G1P8
AV28	G9P8	Human-wt	2010	ITA	RVA/Human-wt/ITA/AV28/2010/G9P8
2007719907	G1P8	Human-wt	2007	USA	RVA/Human-wt/USA/2007719907/2007/G1P8
CK00008	G1P8	Human	2004	Victoria	RVA/Human/Victoria/CK00008/2004/G1P8
CK00079	G1P8	Human-wt	2007	AUS	RVA/Human-wt/AUS/CK00079/2007/G1P8
521SR	G9P8	Human-wt	2004	PRY	RVA/Human-wt/PRY/521SR/2004/G9P8
UFS-NGS-MRC-DPRU1609	G1P8	Human-wt	2011	RWA	RVA/Human-wt/RWA/UFS-NGS-MRC-DPRU1609/2011/G1P8
KisB504	G1P6	Human-wt	2009	COD	RVA/Human-wt/COD/KisB504/2009/G1P6
RT082-09	G1P8	Human-wt	2009	CAN	RVA/Human-wt/CAN/RT082-09/2009/G1P8
Dhaka16	G1P8	Human-wt	2003	BGD	RVA/Human-wt/BGD/Dhaka16/2003/G1P8
MRC-DPRU1270	G1P8	Human-wt	2009	ZAF	RVA/Human-wt/ZAF/MRC-DPRU1270/2009/G1P8
BE00108	G1P8	Human-wt	2010	BEL	RVA/Human-wt/BEL/BE00108/2010/G1P8
YM024	G1P8	Human	2013	JPN	RVA/Human/JPN/YM024/2013/G1P8-A1
MU14-19	G1P8	Human-wt	2014	JPN	RVA/Human-wt/JPN/MU14-19/2014/G1P8
SC18511004	G1P8	Human-wt	2018	CHN	RVA/Human-wt/CHN/SC18511004/2018/G1P8-A1-NSP1
VU06-07-29	G1P8	Human	2006	Vanderbilt	RVA/Human/Vanderbilt/VU06-07-29/2006/G1P8
MW2-822	G1P8	Human-wt	2002	MWI	RVA/Human-wt/MWI/MW2-822/2002/G1P8
UFS-NGS-MRC-DPRU568	G1P8	Human-wt	2013	RWA	RVA/Human-wt/RWA/UFS-NGS-MRC-DPRU568/2013/G1P8
MW2-841	G1P8	Human-wt	2002	MWI	RVA/Human-wt/MWI/MW2-841/2002/G1P8
MW2-468	G1P8	Human-wt	2000	MWI	RVA/Human-wt/MWI/MW2-468/2000/G1P8
Wa	G1P8	Human-wt	1974	USA	RVA/Human-wt/USA/Wa/1974/G1P8-A1
BE00051	G1P8	Human-wt	1999	BEL	RVA/Human-wt/BEL/BE00051/1999/G1P8
Rotarix-A41CB052A	G1P1A8	Vaccine	1988	USA	KX954620.1-RVA/Vaccine/USA/Rotarix-A41CB052A/1988/G1P1A8
R588	G1P8	Human-tc	2005	CHN	RVA/Human-tc/CHN/R588/2005/G1P8
Y128	G1P8	Human-tc	2004	CHN	RVA/Human-tc/CHN/Y128/2004/G1P8
VU06-07-21	G3P8	Human-wt	2006	Vanderbilt	JF490910.1-RVA/Vanderbilt/VU06-07-21/2006/G3P8
E2484	G4P8	Human-wt	2011	CHN	RVA/Human-wt/CHN/E2484/2011/G4P8
YM052	G3P8	Human	2013	JPN	LC173565.1-RVA/Human/JPN/YM052/2013/G3P8
VU11-12-60	G3P8	Human-wt	2012	USA	KT919057.1-RVA/Human-wt/USA/VU11-12-60/2012/G3P8
GS16622068	G1P8	Human-wt	2016	CHN	RVA/Human-wt/CHN/GS16622068/2016/G1P8
GS16622078	G1P8	Human-wt	2016	CHN	RVA/Human-wt/CHN/GS16622078/2016/G1P8
GS16622105	G1P8	Human-wt	2016	CHN	RVA/Human-wt/CHN/GS16622105/2016/G1P8
GS16622118	G1P8	Human-wt	2016	CHN	RVA/Human-wt/CHN/GS16622118/2016/G1P8
MI1128	G9P8	Human-wt	2016	JPN	LC228409.1-RVA/Human-wt/JPN/MI1128/2016/G9P8
Fuzhou18-262	G1P8	Human-wt	2018	CHN	MW384292.1-RVA/Human-wt/CHN/Fuzhou18-262/2018/G1P8
Fuzhou18-194	G1P8	Human-wt	2018	CHN	RVA/Human-wt/CHN/Fuzhou18-194/2018/G1P8
JL18221081	G3P8	Human-wt	2018	CHN	RVA/Human-wt/CHN/JL18221081/2018/G3P8
E5365	G1P8	Human-wt	2017	CHN	MN106153.1-RVA/Human-wt/CHN/E5365/2017/G1P8
DS-1	G2P4	Human-tc	1976	USA	RVA/Human-tc/USA/DS-1/1976/G2P4

## Sheet: NSP2 for phylogenetic analysis
Strain	Genotype	Type	Collection Date	Country	Strain name
GS16622068	G1P8	Human-wt	2016	CHN	RVA/Human-wt/CHN/GS16622068/2016/G1P8
GS16622078	G1P8	Human-wt	2016	CHN	RVA/Human-wt/CHN/GS16622078/2016/G1P8
GS16622105	G1P8	Human-wt	2016	CHN	RVA/Human-wt/CHN/GS16622105/2016/G1P8
GS16622118	G1P8	Human-wt	2016	CHN	RVA/Human-wt/CHN/GS16622118/2016/G1P8
NS16-A103	G9P8	Human-wt	2016	RUS	MN551979.1_RVA/Human-wt/RUS/Novosibirsk/NS16-A103/2016/G9P8
MI1128	G9P8	Human-wt	2016	JPN	LC228410.1RVA/Human-wt/JPN/MI1128/2016/G9P8
Z1602	G3P8	Human-wt	2012	CHN	KF372010.1_RVA/Human-wt/CHN/Z1602/2012/G3P8
Fuzhou18-262	G1P8	Human-wt	2018	CHN	MW384293.1_RVA/Human-wt/CHN/Fuzhou18-262/2018/G1P8
NS16-C24	G1P8	Human-wt	2016	RUS	MN551948.1_RVA/Human-wt/RUS/Novosibirsk/NS16-C24/2016/G1P8
16472	G1P8	Human-wt	2018	JPN	MT300308.1_RVA/Human-wt/JPN/16472/2018/G1P8
2008747323	G1P8	Human-wt	2008	USA	RVA/Human-wt/USA/2008747323/2008/G1P8
BE00004	G1P8	Human-wt	2005	BEL	RVA/Human-wt/BEL/BE00004/2005/G1P8
BE00051	G1P8	Human-wt	1999	Bel	RVA/Human-wt/Bel/BE00051/1999/G1P8
BE00108	G1P8	Human-wt	2010	Bel	RVA/Human-wt/Bel/BE00108/2010/G1P8
E5365	G1P8	Human-wt	2017	CHN	RVA/Human-wt/CHN/E5365/2017/G1P8
Fuzhou18-194	G1P8	Human-wt	2018	CHN	RVA/Human-wt/CHN/Fuzhou18-194/2018/G1P8
JL18221009	G1P8	Human-wt	2018	CHN	RVA/Human-wt/CHN/JL18221009/2018/G1P8
MU14-19	G1P8	Human-wt	2014	JPN	RVA/Human-wt/JPN/MU14-19/2014/G1P8
MW2-841	G1P8	Human-wt	2002	MWI	RVA/Human-wt/MWI/MW2-841/2002/G1P8
CK00028	G1P8	Human	2005	Victoria	RVA/Human/Victoria/CK00028/2005/G1P8
CK00029	G1P8	Human	2006	Victoria	RVA/Human/Victoria/CK00029/2006/G1P8
Dhaka16	G1P8	Human-wt	2003	BGD	RVA/Human-wt/BGD/Dhaka16/2003/G1P8
E2484	G4P8	Human-wt	2011	CHN	RVA/Human-wt/CHN/E2484/2011/G4P8
KisB504	G1P6	Human-wt	2009	COD	RVA/Human-wt/COD/KisB504/2009/G1P6
RT082-09	G1P8	Human-wt	2009	CAN	RVA/Human-wt/CAN/RT082-09/2009/G1P8
SP024	G1P8	Human	2013	JPN	RVA/Human/JPN/SP024/2013/G1P8
UFS-NGS-MRC-DPRU568	G1P8	Human-wt	2013	RWA	RVA/Human-wt/RWA/UFS-NGS-MRC-DPRU568/2013/G1P8
UFS-NGS-MRC-DPRU1609	G1P8	Human-wt	2011	RWA	RVA/Human-wt/RWA/UFS-NGS-MRC-DPRU1609/2011/G1P8
VU06-07-29	G1P8	Human	2006	Vanderbilt	RVA/Human/Vanderbilt/VU06-07-29/2006/G1P8
Wa	G1P8	Human-wt	1974	USA	RVA/Human-wt/USA/Wa/1974/G1P8
WZ202	G1P8	Human	2013	CHN	RVA/Human/CHN/WZ202/2013/G1P8
YM024	G1P8	Human	2013	JPN	RVA/Human/JPN/YM024/2013/G1P8
OP2-002	G1P8	Human-wt	1999	MWI	RVA/Human-wt/MWI/OP2-002/1999/G1P8
R588	G1P8	Human-tc	2005	CHN	RVA/Human-tc/CHN/R588/2005/G1P8
Ro1869	G1P8	Human-wt	2013	JPN	RVA/Human-wt/JPN/Ro1869/2013/G1P8
RT094-07	G1P8	Human-wt	2008	CAN	RVA/Human-wt/CAN/RT094-07/2008/G1P8
RT122-07	G1P8	Human-wt	2008	CAN	RVA/Human-wt/CAN/RT122-07/2008/G1P8
SC18511002	G1P8	Human-wt	2016	CHN	RVA/Human-wt/CHN/SC18511002/2016/G1P8
SC18511025	G9P8	Human-wt	2018	CHN	RVA/Human-wt/CHN/SC18511025/2018/G9P8
SC18511073	G1P8	Human-wt	2018	CHN	RVA/Human-wt/CHN/SC18511073/2018/G1P8
Y128	G1P8	Human-tc	2004	CHN	RVA/Human-tc/CHN/Y128/2004/G1P8
Rotarix-A41CB052A	G1P1A8	Vaccine	1988	USA	KX954621.1RVA/Vaccine/USA/Rotarix-A41CB052A/1988/G1P1A8
DS-1	G2P4	Human-tc	1976	USA	HQ650123.1_RVA/Human-tc/USA/DS-1/1976/G2P4

## Sheet: NSP3 for phylogenetic analysis
Strain	Genotype	Type	Collection Date	Country	Strain name
IS1080	G9P8	Human-wt	2016	JPN	LC228400.1_RVA/Human-wt/JPN/IS1080/2016/G9P8
E5365	G1P8	Human-wt	2017	CHN	MN106167.1_RVA/Human-wt/CHN/E5365/2017/G1P8
16472		Human	2018	JPN	MT300309.1_Rotavirus_A_strain_JPN/16472/2018
Fuzhou18-107	G9P8	Human-wt	2018	CHN	MW383986.1_RVA/Human-wt/CHN/Fuzhou18-107/2018/G9P8
Fuzhou18-262	G1P8	Human-wt	2018	CHN	MW384294.1_RVA/Human-wt/CHN/Fuzhou18-262/2018/G1P8
WZ202	G1P8	Human	2013	CHN	RVA/Human/CHN/WZ202/2013/G1P8
KN067	G1P8	Human	2013	JPN	RVA/Human/JPN/KN067/2013/G1P8
SP024	G1P8	Human	2013	JPN	RVA/Human/JPN/SP024/2013/G1P8
YM024	G1P8	Human	2013	JPN	RVA/Human/JPN/YM024/2013/G1P8
VU06-07-29	G1P8	Human	2006	Vanderbilt	RVA/Human/Vanderbilt/VU06-07-29/2006/G1P8
CK00028	G1P8	Human	2005	Victoria	RVA/Human/Victoria/CK00028/2005/G1P8
CK00029	G1P8	Human	2006	Victoria	RVA/Human/Victoria/CK00029/2006/G1P8
L148	G3P8	Human-tc	2004	CHN	RVA/Human-tc/CHN/L148/2004/G3P8
R588	G1P8	Human-tc	2005	CHN	RVA/Human-tc/CHN/R588/2005/G1P8
Y128	G1P8	Human-tc	2004	CHN	RVA/Human-tc/CHN/Y128/2004/G1P8
DS-1	G2P4	Human-tc	1976	USA	RVA/Human-tc/USA/DS-1/1976/G2P4
CK00087	G1P8	Human-wt	2009	AUS	RVA/Human-wt/AUS/CK00087/2009/G1P8
CK20039	G1P8	Human-wt	2008	AUS	RVA/Human-wt/AUS/CK20039/2008/G1P8
BE00108	G1P8	Human-wt	2010	Bel	RVA/Human-wt/Bel/BE00108/2010/G1P8
Dhaka16	G1P8	Human-wt	2003	BGD	RVA/Human-wt/BGD/Dhaka16/2003/G1P8
RT082-09	G1P8	Human-wt	2009	CAN	RVA/Human-wt/CAN/RT082-09/2009/G1P8
RT094-07	G1P8	Human-wt	2008	CAN	RVA/Human-wt/CAN/RT094-07/2008/G1P8
RT122-07	G1P8	Human-wt	2008	CAN	RVA/Human-wt/CAN/RT122-07/2008/G1P8
E2484	G4P8	Human-wt	2011	CHN	RVA/Human-wt/CHN/E2484/2011/G4P8
Fuzhou18-194	G1P8	Human-wt	2018	CHN	RVA/Human-wt/CHN/Fuzhou18-194/2018/G1P8
GS16622068	G1P8	Human-wt	2016	CHN	RVA/Human-wt/CHN/GS16622068/2016/G1P8
GS16622078	G1P8	Human-wt	2016	CHN	RVA/Human-wt/CHN/GS16622078/2016/G1P8
GS16622105	G1P8	Human-wt	2016	CHN	RVA/Human-wt/CHN/GS16622105/2016/G1P8
GS16622118	G1P8	Human-wt	2016	CHN	RVA/Human-wt/CHN/GS16622118/2016/G1P8
L478	G3P8	Human-wt	2006	CHN	RVA/Human-wt/CHN/L478/2006/G3P8
R107	G3P8	Human-wt	2003	CHN	RVA/Human-wt/CHN/R107/2003/G3P8
Z1557	G3P8	Human-wt	2011	CHN	RVA/Human-wt/CHN/Z1557/2011/G3P8
Z1602	G3P8	Human-wt	2012	CHN	RVA/Human-wt/CHN/Z1602/2012/G3P8
Z2768	G9P8	Human-wt	2019	CHN	RVA/Human-wt/CHN/Z2768/2019/G9P8
KisB504	G1P6	Human-wt	2009	COD	RVA/Human-wt/COD/KisB504/2009/G1P6
EnRo2339	G1P8	Human-wt	2014	JPN	RVA/Human-wt/JPN/EnRo2339/2014/G1P8
HKD0825	G1P8	Human-wt	2016	JPN	RVA/Human-wt/JPN/HKD0825/2016/G1P8
R11-025	G1P8	Human-wt	2015	JPN	RVA/Human-wt/JPN/R11-025/2015/G1P8
Ro1869	G1P8	Human-wt	2013	JPN	RVA/Human-wt/JPN/Ro1869/2013/G1P8
RN-019	G4P6	Human-wt	2016	KOR	RVA/Human-wt/KOR/RN-019/2016/G4P6
OP2-002	G1P8	Human-wt	1999	MWI	RVA/Human-wt/MWI/OP2-002/1999/G1P8
UFS-NGS-MRC-DPRU1609	G1P8	Human-wt	2011	RWA	RVA/Human-wt/RWA/UFS-NGS-MRC-DPRU1609/2011/G1P8
UFS-NGS-MRC-DPRU568	G1P8	Human-wt	2013	RWA	RVA/Human-wt/RWA/UFS-NGS-MRC-DPRU568/2013/G1P8
2007719674	G1P8	Human-wt	2007	USA	RVA/Human-wt/USA/2007719674/2007/G1P8
2008747323	G1P8	Human-wt	2008	USA	RVA/Human-wt/USA/2008747323/2008/G1P8
Wa	G1P8	Human-wt	1974	USA	RVA/Human-wt/USA/Wa/1974/G1P8
NT0445	G1P8	Human-wt	2008	VNM	RVA/Human-wt/VNM/NT0445/2008/G1P8
MRC-DPRU1233	G1P8	Human-wt	2004	ZAF	RVA/Human-wt/ZAF/MRC-DPRU1233/2004/G1P8
MRC-DPRU83	G1P8	Human-wt	2011	ZAF	RVA/Human-wt/ZAF/MRC-DPRU83/2011/G1P8
MRC-DPRU914	G1G3P8	Human-wt	2005	ZAF	RVA/Human-wt/ZAF/MRC-DPRU914/2005/G1G3P8
MRC-DPRU1102	G9P8	Human-wt	2012	ZWE	RVA/Human-wt/ZWE/MRC-DPRU1102/2012/G9P8
Rotarix-A41CB052A	G1P1A8	Vaccine	1988	USA	RVA/Vaccine/USA/Rotarix-A41CB052A/1988/G1P1A8
RotaTeq-WI79-9	G1P75	Vaccine	1992	USA	RVA/Vaccine/USA/RotaTeq-WI79-9/1992/G1P75

## Sheet: NSP4 for phylogenetic analysis
Strain	Genotype	Type	Collection Date	Country	Strain name
Fuzhou18-194	G1P8	Human-wt	2018	CHN	MW384119.1_RVA/Human-wt/CHN/Fuzhou18-194/2018/G1P8
Fuzhou18-262	G1P8	Human-wt	2018	CHN	MW384295.1_RVA/Human-wt/CHN/Fuzhou18-262/2018/G1P8
E5365	G1P8	Human-wt	2017	CHN	MN106174.1_RVA/Human-wt/CHN/E5365/2017/G1P8
UFS-NGS-MRC-DPRU1609	G1P8	Human-wt	2011	RWA	MN632770.1_RVA/Human-wt/RWA/UFS-NGS-MRC-DPRU1609/2011/G1P8
Ro1869	G1P8	Human-wt	2013	JPN	LC468233.1_RVA/Human-wt/JPN/Ro1869/2013/G1P8
MU14-19	G1P8	Human-wt	2014	JPN	LC105212.1_RVA/Human-wt/JPN/MU14-19/2014/G1P8
RT122-07	G1P8	Human-wt	2008	CAN	JQ069167.1_RVA/Human-wt/CAN/RT122-07/2008/G1P8
CK00029	G1P8	human	2006	Victoria	JF490362.1_RVA/human/Victoria/CK00029/2006/G1P8-E1
RT082-09	G1P8	Human-wt	2009	CAN	JQ069204.1_RVA/Human-wt/CAN/RT082-09/2009/G1P8
CK00028	G1P8	Human	2005	Victoria	RVA/Human/Victoria/CK00028/2005/G1P8-E1
UFS-NGS-MRC-DPRU568	G1P8	Human-wt	2013	RWA	RVA/Human-wt/RWA/UFS-NGS-MRC-DPRU568/2013/G1P8-E1
SC18511002	G1P8	Human-wt	2016	CHN	RVA/Human-wt/CHN/SC18511002/2016/G1P8
BE00108	G1P8	Human-wt	2010	Bel	RVA/Human-wt/Bel/BE00108/2010/G1P8
Dhaka16	G1P8	Human-wt	2003	BGD	RVA/Human-wt/BGD/Dhaka16/2003/G1P8-E1
OP2-002	G1P8	Human-wt	1999	MWI	RVA/Human-wt/MWI/OP2-002/1999/G1P8
MW2-1026	G1P8	Human-wt	2003	MWI	RVA/Human-wt/MWI/MW2-1026/2003/G1P8
SC18511047	G3P8	Human-wt	2018	CHN	RVA/Human-wt/CHN/SC18511047/2018/G3P8
SC16511058	G3P8	Human-wt	2016	CHN	OM037988.1_RVA/Human-wt/CHN/SC16511058/2016/G3P8
E2484	G4P8	Human-wt	2011	CHN	RVA/Human-wt/CHN/E2484/2011/G4P8-E1
R588	G1P8	Human-tc	2005	CHN	RVA/Human-tc/CHN/R588/2005/G1P8
E1911	G1P8	Human-tc	2009		JQ087454.1_RVA/Human-tc/E1911/2009/G1P8
Y128	G1P8	Human-tc	2004	CHN	JQ087432.1_RVA/Human-tc/CHN/Y128/2004/G1P8
Korea	G1P8	Human-wt	2008	CAU219	EU679382.1_RVA/Human-wt/CAU219/Korea/2008/G1P8
R1267	G3P8	Human-wt	2006	CHN	RVA/Human-wt/CHN/R1267/2006/G3P8
E566	G3P8	Human-tc	2007	CHN	KF371665.1_RVA/Human-tc/CHN/E566/2007/G3P8
E566	G1P8	Human-tc	2009	Russia	GQ465034.1_Nov09-D47_RVA/Human-tc/Russia/Novosibirsk/E566/2009/G1P8
WZ202	G1P8	Human	2013	CHN	RVA/Human/CHN/WZ202/2013/G1P8
GS16622118	G1P8	Human-wt	2016	CHN	RVA/Human-wt/CHN/GS16622118/2016/G1P8
GS16622105	G1P8	Human-wt	2016	CHN	RVA/Human-wt/CHN/GS16622105/2016/G1P8
GS16622078	G1P8	Human-wt	2016	CHN	RVA/Human-wt/CHN/GS16622078/2016/G1P8
GS16622068	G1P8	Human-wt	2016	CHN	RVA/Human-wt/CHN/GS16622068/2016/G1P8
Rotavac-116E	G9P11	Vaccine	AG	IND	FJ361210.1 RVA/Vaccine/IND/Rotavac-116E/AG/G9P11
2007719685	G1P8	Human-wt	2007	USA	RVA/Human-wt/USA/2007719685/2007/G1P8-E1
RT094-07	G1P8	Human-wt	2008	CAN	JQ069155.1_RVA/Human-wt/CAN/RT094-07/2008/G1P8
2008747323	G1P8	Human-wt	2008	USA	RVA/Human-wt/USA/2008747323/2008/G1P8
NT036	G1P8	Human	2013	JPN	RVA/Human/JPN/NT036/2013/G1P8
NT064	G1P8	Human	2013	JPN	RVA/Human/JPN/NT064/2013/G1P8
VU06-07-29	G1P8	Human	2006	Vanderbilt	RVA/Human/Vanderbilt/VU06-07-29/2006/G1P8-E1
Wa	G1P8	Human-wt	1974	USA	RVA/Human-wt/USA/Wa/1974/G1P8-E1
Rotarix	G1P8	Human-TC	2009	USA	RVA/Human-TC/USA/Rotarix/2009/G1P8
Rotarix-A41CB052A	G1P1A8	Vaccine	1988	USA	KX954623.1_RVA/Vaccine/USA/Rotarix-A41CB052A/1988/G1P1A8
DS-1	G2P4	Human-tc	1976	USA	RVA/Human-tc/USA/DS-1/1976/G2P4

[truncated: 1 more sheets: NSP5 for phylogenetic analysis]
