# Supplementary material for: Epidemiological, molecular, and evolutionary characteristics of G1P[8] rotavirus in China on the eve of RotaTeq application
Source: Front Cell Infect Microbiol. 2024 Dec 9;14:1453862. doi: 10.3389/fcimb.2024.1453862 (PMC11666228; doi:10.3389/fcimb.2024.1453862)
Supplement: Supplementary file 6 [file Table6.xlsx]

## Sheet: G1P8 RVA detection by month
	G1P8 RVA detection by month from 2016 to 2018
Year-Month	Tested specimens	Positive ELISA-RVA	G1P[8]	non-G1P[8]
2016-1	519	275	7	268
2016-2	466	234	8	226
2016-3	429	166	3	163
2016-4	363	88	1	87
2016-5	425	63	5	58
2016-6	472	35	0	35
2016-7	448	47	0	47
2016-8	487	59	2	57
2016-9	411	66	0	66
2016-10	412	61	3	58
2016-11	461	124	3	121
2016-12	412	170	4	166
2017-1	457	255	19	236
2017-2	591	300	14	286
2017-3	417	206	5	201
2017-4	325	104	1	103
2017-5	325	51	1	50
2017-6	360	37	2	35
2017-7	374	25	1	24
2017-8	332	20	0	20
2017-9	284	16	0	16
2017-10	377	71	3	68
2017-11	521	170	5	165
2017-12	412	236	7	229
2018-1	532	288	12	276
2018-2	382	164	3	161
2018-3	464	165	2	163
2018-4	418	129	2	127
2018-5	437	67	0	67
2018-6	459	41	0	41
2018-7	427	32	6	26
2018-8	336	18	1	17
2018-9	271	16	0	16
2018-10	430	90	1	89
2018-11	533	201	0	201
2018-12	605	219	0	219
