# Supplementary material for: Epidemiological, molecular, and evolutionary characteristics of G1P[8] rotavirus in China on the eve of RotaTeq application
Source: Front Cell Infect Microbiol. 2024 Dec 9;14:1453862. doi: 10.3389/fcimb.2024.1453862 (PMC11666228; doi:10.3389/fcimb.2024.1453862)
Supplement: Supplementary file 9 [file Table9.xlsx]

## Sheet: VP4 for neutralizing epitope
Strain	Collection Date	Genotype	Country	Strain name
Rotarix-A41CB052A (RV1)	1988	G1P1A8	USA	JN849113.1-RVA/Vaccine/USA/Rotarix-A41CB052A/1988/G1P1A8
RotaTeq-WI79-4 (RV5)	1992	G6P1A8	USA	GU565044.1-RVA/Vaccine/USA/RotaTeq-WI79-4/1992/G6P1A8
OP2-612 (Rotavin-M1)	2002	G1P8	MWI	MG181395.1-RVA/Rotavin-M1/Human-wt/MWI/OP2-612/2002/G1P8
GS16622068	2016	G1P8	CHN	RVA/Human-wt/CHN/GS16622068/2016/G1P8
GS16622078	2016	G1P8	CHN	RVA/Human-wt/CHN/GS16622078/2016/G1P8
GS16622105	2016	G1P8	CHN	RVA/Human-wt/CHN/GS16622105/2016/G1P8
GS16622118	2016	G1P8	CHN	RVA/Human-wt/CHN/GS16622118/2016/G1P8
Fuzhou18-194	2018	G1P8	CHN	RVA/Human-wt/CHN/Fuzhou18-194/2018/G1P8
Fuzhou18-262	2018	G1P8	CHN	MW384300.1-RVA/Human-wt/CHN/Fuzhou18-262/2018/G1P8
SC18511045	2018	G1P8	CHN	RVA/Human-wt/CHN/SC18511045/2018/G1P8
E5365	2017	G1P8	CHN	MN106118.1-RVA/Human-wt/CHN/E5365/2017/G1P8
SC1	2014	G1P8	CHN	MG816520.1-RVA/human-wt/SC1/CHN/2014/G1P8
WZ202	2013	G1P8	CHN	KU243618.1-RVA/Human/CHN/WZ202/2013/G1P8
SC2	2013	G1P8	CHN	MG816521.1-RVA/Human-wt/SC2/CHN/2013/G1P8
R588	2005	G1P8	CHN	RVA/Human-tc/CHN/R588/2005/G1P8
Y128	2004	G1P8	CHN	RVA/Human-tc/CHN/Y128/2004/G1P8

## Sheet: VP7 for neutralizing epitope
Strain	Genotype	Collection Date	Country	Strain name
Rotarix-A41CB052A (RV1)	G1P1A8	1988	USA	JN849114.1-RVA/Vaccine/USA/Rotarix-A41CB052A/1988/G1P1A8
RotaTeq-WI79-9 (RV5)	G1P75	1992	USA	GU565057.1-RVA/Vaccine/USA/RotaTeq-WI79-9/1992/G1P75
OP2-612 (Rotavin-M1/G1)	G1P8	2002	MWI	MG181397.1-RVA/Human-wt/MWI/OP2-612/2002/G1P8
GS16622068	G1P8	2016	CHN	RVA/Human-wt/CHN/GS16622068/2016/G1P8
GS16622078	G1P8	2016	CHN	RVA/Human-wt/CHN/GS16622078/2016/G1P8
GS16622105	G1P8	2016	CHN	RVA/Human-wt/CHN/GS16622105/2016/G1P8
GS16622118	G1P8	2016	CHN	RVA/Human-wt/CHN/GS16622118/2016/G1P8
Fuzhou18-194	G1P8	2018	CHN	RVA/Human-wt/CHN/Fuzhou18-194/2018/G1P8
Fuzhou18-262	G1P8	2018	CHN	MW384302.1-RVA/Human-wt/CHN/Fuzhou18-262/2018/G1P8
SC18511045	G1P8	2018	CHN	RVA/Human-wt/CHN/SC18511045/2018/G1P8
E5365	G1P8	2017	CHN	RVA/Human-wt/CHN/E5365/2017/G1P8
F1530	G1P8	2017	CHN	MK531579.1-RVA/Human-wt/F1530/CHN/2017/G1P8
F1199	G1P8	2016	CHN	MK531580.1-RVA/Human-wt/F1199/CHN/2016/G1P8
km15009	G1P8	2015	CHN	RVA/Human-wt/CHN/km15009/2015/G1P8
SC1	G1P8	2014	CHN	MG816522.1-RVA/human-wt/CHN/SC1/2014/G1P8
F398	G1P8	2014	CHN	MK531582.1-RVA/Huamn-wt/CHN/F398/2014/G1P8
WZ202	G1P8	2013	CHN	RVA/Human/CHN/WZ202/2013/G1P8
SC2	G1	2013	CHN	RVA/Human/SC2/CHN/2013/G1
Q1135	G1P8	2012	CHN	MK531574.1-RVA/Human-wt/CHN/Q1135/2012/G1P8
Q348	G1P8	2011	CHN	MK531576.1-RVA/Human-wt/CHN/Q348/2011/G1P8
Chi-87	G1PX	2007	CHN	DQ512998.1-RVA/Human-wt/CHN/Chi-87/2007/G1PX
Chi-77	G1PX	2007	CHN	DQ512994.1-RVA/Human-wt/CHN/Chi-77/2007/G1PX
R588	G1P8	2005	CHN	RVA/Human-tc/CHN/R588/2005/G1P8
Y128	G1P8	2004	CHN	RVA/Human-tc/CHN/Y128/2004/G1P8
98SH53	G1PX	1998	CHN	AF260950.1-RVA/Human-wt/CHN/98SH53/1998/G1PX

## Sheet: VP4 for selection pressure
Strain	Genotype	Collection Date	Country	Strain name
Fuzhou18-242	G1P8	2018	CHN	RVA/Human-wt/CHN/Fuzhou18-242/2018/G1P8
Fuzhou18-216	G1P8	2018	CHN	RVA/Human-wt/CHN/Fuzhou18-216/2018/G1P8
GS16622068	G1P8	2016	CHN	RVA/Human-wt/CHN/GS16622068/2016/G1P8
GS16622078	G1P8	2016	CHN	RVA/Human-wt/CHN/GS16622078/2016/G1P8
GS16622105	G1P8	2016	CHN	RVA/Human-wt/CHN/GS16622105/2016/G1P8
GS16622118	G1P8	2016	CHN	RVA/Human-wt/CHN/GS16622118/2016/G1P8
Fuzhou18-262	G1P8	2018	CHN	RVA/Human-wt/CHN/Fuzhou18-262/2018/G1P8
Fuzhou18-194	G1P8	2018	CHN	RVA/Human-wt/CHN/Fuzhou18-194/2018/G1P8
E5365	G1P8	2017	CHN	RVA/Human-wt/CHN/E5365/2017/G1P8
JL18221043	G9P8	2018	CHN	RVA/Human-wt/CHN/JL18221043/2018/G9P8
GD18442033	G9P8	2018	CHN	RVA/Human-wt/CHN/GD18442033/2018/G9P8
E2484	G4P8	2011	CHN	RVA/Human-wt/CHN/E2484/2011/G4P8
JL18221081	G3P8	2018	CHN	RVA/Human-wt/CHN/JL18221081/2018/G3P8
R588	G1P8	2005	CHN	RVA/Human-tc/CHN/R588/2005/G1P8
RT082-09	G1P8	2009	CAN	RVA/Human-wt/CAN/RT082-09/2009/G1P8
RT122-07	G1P8	2008	CAN	RVA/Human-wt/CAN/RT122-07/2008/G1P8
SC18511045	G1P8	2018	CHN	RVA/Human-wt/CHN/SC18511045/2018/G1P8
Y128	G1P8	2004	CHN	RVA/Human-tc/CHN/Y128/2004/G1P8
WZ202	G1P8	2013	CHN	RVA/Human-wt/CHN/WZ202/2013/G1P8
CHN	G1P8	2014	SC1	RVA/human-wt/SC1/CHN/2014/G1P8

## Sheet: VP7 for selection pressure
Strain	Genotype	Collection Date	Country	Strain name
Fuzhou18-242	G1P8	2018	CHN	RVA/Human-wt/CHN/Fuzhou18-242/2018/G1P8
Fuzhou18-216	G1P8	2018	CHN	RVA/Human-wt/CHN/Fuzhou18-216/2018/G1P8
WZ203	G1P8	2013	CHN	RVA/Human-wt/CHN/WZ203/2013/G1P8
GS16622068	G1P8	2016	CHN	RVA/Human-wt/CHN/GS16622068/2016/G1P8
GS16622078	G1P8	2016	CHN	RVA/Human-wt/CHN/GS16622078/2016/G1P8
GS16622105	G1P8	2016	CHN	RVA/Human-wt/CHN/GS16622105/2016/G1P8
GS16622118	G1P8	2016	CHN	RVA/Human-wt/CHN/GS16622118/2016/G1P8
E5365	G1P8	2017	CHN	RVA/Human-wt/CHN/E5365/2017/G1P8
Fuzhou18-194	G1P8	2018	CHN	RVA/Human-wt/CHN/Fuzhou18-194/2018/G1P8
Fuzhou18-262	G1P8	2018	CHN	RVA/Human-wt/CHN/Fuzhou18-262/2018/G1P8
Q348	G1P8	2011	CHN	RVA/Human-wt/CHN/Q348/2011/G1P8
98SH53	G1PX	1998	CHN	RVA/Human-wt/CHN/98SH53/1998/G1PX
R588	G1P8	2005	CHN	RVA/Human-tc/CHN/R588/2005/G1P8
RT082-09	G1P8	2009	CAN	RVA/Human-wt/CAN/RT082-09/2009/G1P8
SC2	G1	2013	CHN	RVA/Human-wt/SC2/CHN/2013/G1
WZ202	G1P8	2013	CHN	RVA/Human-wt/CHN/WZ202/2013/G1P8
Y128	G1P8	2004	CHN	RVA/Human-tc/CHN/Y128/2004/G1P8
km15009	G1P8	2015	CHN	RVA/Human-wt/CHN/km15009/2015/G1P8
SC18511045	G1P8	2018	CHN	RVA/Human-wt/CHN/SC18511045/2018/G1P8
Chi-87	G1PX	2007	CHN	RVA/Human-wt/CHN/Chi-87/2007/G1PX
Chi-77	G1PX	2007	CHN	RVA/Human-wt/CHN/Chi-77/2007/G1PX
Q1135	G1P8	2012	CHN	RVA/Human-wt/CHN/Q1135/2012/G1P8
F398	G1P8	2014	CHN	RVA/Huamn-wt/CHN/F398/2014/G1P8
SC1	G1P8	2014	CHN	RVA/human-wt/CHN/SC1/2014/G1P8
F1199	G1P8	2016	CHN	RVA/Human-wt/F1199/CHN/2016/G1P8
F1530	G1P8	2017	CHN	RVA/Human-wt/F1530/CHN/2017/G1P8

## Sheet: VP4 for Bayesian analysis
Strain	Genotype	Collection Date	Country	Strain name
USA2007719907	G1P8	2007	USA	RVA/Human-wt/USA2007719907/2007/G1P8_2007
USA2007744509	G1P8	2007	USA	RVA/Human-wt/USA2007744509/2007/G1P8_2007
DC4455	G1P8	1988	USA	RVA/Human-wt/USA/DC4455/1988/G1P8_1988
DC3695	G1P8	1989	USA	RVA/Human-wt/USA/DC3695/1989/G1P8_1989
Fuzhou18-242	G1P8	2018	CHN	RVA/Human-wt/CHN/Fuzhou18-242/2018/G1P8_2018
Fuzhou18-216	G1P8	2018	CHN	RVA/Human-wt/CHN/Fuzhou18-216/2018/G1P8_2018
MUL-13-157	G1P8	2013	UGA	RVA/Human-wt/UGA/MUL-13-157/2013/G1P8_2013
3000503711	G1P8	2015	DOM	RVA/Human-wt/DOM/3000503711/2015/G1P8_2015
3818	G1P8	2017	KEN	RVA/Human-wt/KEN/3818/2017/G1P8_2017
3638	G1P8	2016	KEN	RVA/Human-wt/KEN/3638/2016/G1P8_2016
3413	G1P8	2016	KEN	RVA/Human-wt/KEN/3413/2016/G1P8_2016
Dhaka16	G1P8	2003	BGD	RVA/Human-wt/BGD/Dhaka16/2003/G1P8_2003
HGM0544	G1P8	2015	MOZ	RVA/Human-wt/MOZ/HGM0544/2015/G1P8_2015
HJM1646	G1P8	2017	MOZ	RVA/Human-wt/MOZ/HJM1646/2017/G1P8_2017
HPQ1706	G1P8	2017	MOZ	RVA/Human-wt/MOZ/HPQ1706/2017/G1P8_2017
HCN0753	G1P8	2015	MOZ	RVA/Human-wt/MOZ/HCN0753/2015/G1P8_2015
HCN1418	G1P8	2016	MOZ	RVA/Human-wt/MOZ/HCN1418/2016/G1P8_2016
Nov09-D187	G1P8	2009	RUS	RAV/Human-wt/RUS/Nov09-D187/2009/G1P8_2009
CNMC114	G1P8	2011	USA	RVA/Human-wt/USA/CNMC114/2011/G1P8_2011
VR10431	G1P8	2003	IND	RVA/Human-wt/IND/VR10431/2003/G1P8_2003
CNMC20	G1P8	2011	USA	RVA/Human-wt/USA/CNMC20/2011/G1P8_2011
VR10250	G1P8	2003	IND	RVA/Human-wt/IND/VR10250/2003/G1P8_2003
VU12-13-162	G1P8	2013	USA	RVA/Human-wt/USA/VU12-13-162/2013/G1P8_2013
MRC-DPRU5153	G1P8	2010	TGO	RVA/Human-wt/TGO/MRC-DPRU5153/2010/G1P8_2010
MRC-DPRU867	G1P8	2000	ZAF	RVA/Human-wt/ZAF/MRC-DPRU867/2000/G1P8_2000
MRC-DPRU832	G1P8	2006	ZAF	RVA/Human-wt/ZAF/MRC-DPRU832/2006/G1P8_2006
MRC-DPRU1923	G1P8	2009	ZAF	RVA/Human-wt/ZAF/MRC-DPRU1923/2009/G1P8_2009
MRC-DPRU2125	G1P8	2008	ZAF	RVA/Human-wt/ZAF/MRC-DPRU2125/2008/G1P8_2008
MRC-DPRU1262	G1P8	2004	ZAF	RVA/Human-wt/ZAF/MRC-DPRU1262/2004/G1P8_2004
2014743787	G1P8	2014	USA	RVA/Human-wt/USA/2014743787/2014/G1P8_2014
2014741123	G1P8	2014	USA	RVA/Human-wt/USA/2014741123/2014/G1P8_2014
UFS-NGS-MRC-DPRU8040	G1P8	2015	RWA	RVA/Human-wt/RWA/UFS-NGS-MRC-DPRU8040/2015/G1P8_2015
UFS-NGS-MRC-DPRU714	G1P8	2013	RWA	RVA/Human-wt/RWA/UFS-NGS-MRC-DPRU714/2013/G1P8_2013
UFS-NGS-MRC-DPRU16725	G1P8	2016	RWA	RVA/Human-wt/RWA/UFS-NGS-MRC-DPRU16725/2016/G1P8_2016
UFS-NGS-MRC-DPRU1621	G1P8	2011	RWA	RVA/Human-wt/RWA/UFS-NGS-MRC-DPRU1621/2011/G1P8_2011
UFS-NGS-MRC-DPRU10007	G1P8	2015	RWA	RVA/Human-wt/RWA/UFS-NGS-MRC-DPRU10007/2015/G1P8_2015
NS16-A519	G1P8	2016	RUS	RVA/Human-wt/RUS/Novosibirsk/NS16-A519/2016/G1P8_2016
NS17-A1215	G1P8	2017	RUS	RVA/Human-wt/RUS/Novosibirsk/NS17-A1215/2017/G1P8_2017
VU06-07-35	G1P8	2006	Vanderbilt	RVA/Human-wt/Vanderbilt/VU06-07-35/2006/G1P8_2006
VU05-06-76	G1P8	2005	Vanderbilt	RVA/Human-wt/Vanderbilt/VU05-06-76/2005/G1P8_2005
BE00112	G1P8	2009	Bel	RVA/Human-wt/Bel/BE00112/2009/G1P8_2009
VU05-06-2	G1P8	2005	Vanderbilt	RVA/Human-wt/Vanderbilt/VU05-06-2/2005/G1P8_2005
BE00085	G1P8	2002	Bel	RVA/Human-wt/Bel/BE00085/2002/G1P8_2002
BE00055	G1P8	1999	Bel	RVA/Human-wt/Bel/BE00055/1999/G1P8_1999
BE00067	G1P8	2000	Bel	RVA/Human-wt/Bel/BE00067/2000/G1P8_2000
CK00050	G1P8	2005	Victoria	RVA/Human-wt/Victoria/CK00050/2005/G1P8_2005
CK00033	G1P8	2007	Victoria	RVA/Human-wt/Victoria/CK00033/2007/G1P8_2007
CK00011	G1P8	2004	Victoria	RVA/Human-wt/Victoria/CK00011/2004/G1P8_2004
CK00005	G1P8	2004	Victoria	RVA/Human-wt/Victoria/CK00005/2004/G1P8_2004
BE00036	G1P8	2008	BEL	RVA/Human-wt/BEL/BE00036/2008/G1P8_2008
BE00024	G1P8	2007	BEL	RVA/Human-wt/BEL/BE00024/2007/G1P8_2007
BE00010	G1P8	2006	BEL	RVA/Human-wt/BEL/BE00010/2006/G1P8_2006
To14-38	G1P8	2014	JPN	RVA/Human-wt/JPN/To14-38/2014/G1P8_2014
KN165	G1P8	2014	JPN	RVA/Human-wt/JPN/KN165/2014/G1P8_2014
YR125	G1P8	2013	JPN	RVA/Human-wt/JPN/YR125/2013/G1P8_2013
YM025	G1P8	2013	JPN	RVA/Human-wt/JPN/YM025/2013/G1P8_2013
YM023	G1P8	2013	JPN	RVA/Human-wt/JPN/YM023/2013/G1P8_2013
KN140	G1P8	2013	JPN	RVA/Human-wt/JPN/KN140/2013/G1P8_2013
KN068	G1P8	2013	JPN	RVA/Human-wt/JPN/KN068/2013/G1P8_2013
NT050	G1P8	2013	JPN	RVA/Human-wt/JPN/NT050/2013/G1P8_2013
NT036	G1P8	2013	JPN	RVA/Human-wt/JPN/NT036/2013/G1P8_2013
HKD0825	G1P8	2016	JPN	RVA/Human-wt/JPN/HKD0825/2016/G1P8_2016
Novosibirsk	G1P8	2010	RUS	RVA/Human-wt/RUS/Novosibirsk/Nov10-N611/2010/G1P8_2010
Nov06-1486	G1P8	2006	RUS	RVA/Human-wt/RUS/Nov06-1486/2006/G1P8_2006
BE00001	G1P8	2004	Bel	RVA/Human-wt/Bel/BE00001/2004/G1P8_2004
MRC-DPRU539	G1P8	2003	ZAF	RVA/Human-wt/ZAF/MRC-DPRU539/2003/G1P8_2003
MRC-DPRU1217	G1P8	2009	ZAF	RVA/Human-wt/ZAF/MRC-DPRU1217/2009/G1P8_2009
MRC-DPRU2429	G1P8	2008	ZAF	RVA/Human-wt/ZAF/MRC-DPRU2429/2008/G1P8_2008
610SR	G1P8	2004	PRY	RVA/Human-wt/PRY/610SR/2004/G1P8_2004
1638SR	G1P8	2008	PRY	RVA/Human-wt/PRY/1638SR/2008/G1P8_2008
MRC-DPRU4079-11	G1P8	2011	ZAF	RVA/Human-wt/ZAF/MRC-DPRU4079-11/2011/G1P8_2011
MRC-DPRU426	G1P8	2004	ZAF	RVA/Human-wt/ZAF/MRC-DPRU426/2004/G1P8_2004
MRC-DPRU1190	G1P8	2009	ZAF	RVA/Human-wt/ZAF/MRC-DPRU1190/2009/G1P8_2009
MRC-DPRU120	G1P8	2011	ZAF	RVA/Human-wt/ZAF/MRC-DPRU120/2011/G1P8_2011
MRC-DPRU2130-09	G1P8	2009	SEN	RVA/Human-wt/SEN/MRC-DPRU2130-09/2009/G1P8_2009
Ro1865	G1P8	2013	JPN	RVA/Human-wt/JPN/Ro1865/2013/G1P8_2013
Nov09-D278	G1P8	2009	RUS	RVA/Human-wt/RUS/Nov09-D278/2009/G1P8_2009
UFS-NGS-MRC-DPRU1973	G1P8	2008	ZAF	RVA/Human-wt/ZAF/UFS-NGS-MRC-DPRU1973/2008/G1P8_2008
BID2QJ	G1P8	2014	MWI	RVA/Human-wt/MWI/BID2QJ/2014/G1P8_2014
BID2FT	G1P8	2013	MWI	RVA/Human-wt/MWI/BID2FT/2013/G1P8_2013
BID11R	G1P8	2012	MWI	RVA/Human-wt/MWI/BID11R/2012/G1P8_2012
MW2-1117	G1P8	2004	MWI	RVA/Human-wt/MWI/MW2-1117/2004/G1P8_2004
MW2-009	G1P8	1999	MWI	RVA/Human-wt/MWI/MW2-009/1999/G1P8_1999
TGO12-004	G1P8	2012	PHI	RVA/Human-wt/PHI/TGO12-004/2012/G1P8_2012
D37	G1P8	2013	IDN	RVA/Human-wt/IDN/D37/2013/G1P8_2013
KLF2469	G1P8	2017	KEN	RVA/Human-wt/KEN/KLF2469/2017/G1P8_2017
KLF1039	G1P8	2013	KEN	RVA/Human-wt/KEN/KLF1039/2013/G1P8_2013
KLF1038	G1P8	2012	KEN	RVA/Human-wt/KEN/KLF1038/2012/G1P8_2012
KLF0828	G1P8	2015	KEN	RVA/Human-wt/KEN/KLF0828/2015/G1P8_2015
GS16622068	G1P8	2016	CHN	RVA/Human-wt/CHN/GS16622068/2016/G1P8_2016
GS16622078	G1P8	2016	CHN	RVA/Human-wt/CHN/GS16622078/2016/G1P8_2016
GS16622105	G1P8	2016	CHN	RVA/Human-wt/CHN/GS16622105/2016/G1P8_2016
GS16622118	G1P8	2016	CHN	RVA/Human-wt/CHN/GS16622118/2016/G1P8_2016
Fuzhou18-262	G1P8	2018	CHN	RVA/Human-wt/CHN/Fuzhou18-262/2018/G1P8_2018
Fuzhou18-194	G1P8	2018	CHN	RVA/Human-wt/CHN/Fuzhou18-194/2018/G1P8_2018
E5365	G1P8	2017	CHN	RVA/Human-wt/CHN/E5365/2017/G1P8_2017
16472	G1P8	2018	JPN	RVA/Human-wt/JPN/16472/2018/G1P8_2018
2008747323	G1P8	2008	USA	RVA/Human-wt/USA/2008747323/2008/G1P8_2008
BE00004	G1P8	2005	BEL	RVA/Human-wt/BEL/BE00004/2005/G1P8_2005
BE00108	G1P8	2010	Bel	RVA/Human-wt/Bel/BE00108/2010/G1P8_2010
CK00028	G1P8	2005	Victoria	RVA/Human-wt/Victoria/CK00028/2005/G1P8_2005
CK00029	G1P8	2006	Victoria	RVA/Human-wt/Victoria/CK00029/2006/G1P8_2006
MU14-19	G1P8	2014	JPN	RVA/Human-wt/JPN/MU14-19/2014/G1P8_2014
MW2-468	G1P8	2000	MWI	RVA/Human-wt/MWI/MW2-468/2000/G1P8_2000
MW2-822	G1P8	2002	MWI	RVA/Human-wt/MWI/MW2-822/2002/G1P8_2002
MW2-841	G1P8	2002	MWI	RVA/Human-wt/MWI/MW2-841/2002/G1P8_2002
R588	G1P8	2005	CHN	RVA/Human-tc/CHN/R588/2005/G1P8_2005
Ro1869	G1P8	2013	JPN	RVA/Human-wt/JPN/Ro1869/2013/G1P8_2013
RT082-09	G1P8	2009	CAN	RVA/Human-wt/CAN/RT082-09/2009/G1P8_2009
RT122-07	G1P8	2008	CAN	RVA/Human-wt/CAN/RT122-07/2008/G1P8_2008
SP024	G1P8	2013	JPN	RVA/Human-wt/JPN/SP024/2013/G1P8_2013
UFS-NGS-MRC-DPRU568	G1P8	2013	RWA	RVA/Human-wt/RWA/UFS-NGS-MRC-DPRU568/2013/G1P8_2013
UFS-NGS-MRC-DPRU1609	G1P8	2011	RWA	RVA/Human-wt/RWA/UFS-NGS-MRC-DPRU1609/2011/G1P8_2011
Y128	G1P8	2004	CHN	RVA/Human-tc/CHN/Y128/2004/G1P8_2004
YM024	G1P8	2013	JPN	RVA/Human-wt/JPN/YM024/2013/G1P8_2013
CU769-KK	G1P8	2010	THA	RVA/Human-wt/THA/CU769-KK/2010/G1P8_2010
CK00089	G1P8	2009	AUS	RVA/Human-wt/AUS/CK00089/2009/G1P8_2009
CNMC3	G1P8	2011	USA	RVA/Human-wt/USA/CNMC3/2011/G1P8_2011
RT098-07	G1P8	2008	CAN	RVA/Human-wt/CAN/RT098-07/2008/G1P8_2008
RT094-07	G1P8	2008	CAN	RVA/Human-wt/CAN/RT094-07/2008/G1P8_2008
CK20039	G1P8	2008	AUS	RVA/Human-wt/AUS/CK20039/2008/G1P8_2008
VU06-07-29	G1P8	2006	Vanderbilt	RVA/Human-wt/Vanderbilt/VU06-07-29/2006/G1P8_2006
Wa	G1P8	1974	USA	RVA/Human-tc/USA/Wa/1974/G1P8_1974
SC2	G1P8	2013	CHN	RVA/Human-wt/CHN/SC2/2013/G1P8_2013
SC1	G1P8	2014	CHN	RVA/human-wt/CHN/SC1/2014/G1P8_2014

## Sheet: VP7 for Bayesian analysis
Strain	Genotype	Collection Date	Country	Strain name
DC4455-20-HT	G1P8	1988	USA	RVA/Human-tc/USA/DC4455-20-HT/1988/G1P8_1988
Mali-134	G1P8	2008	MLI	RVA/Human-wt/MLI/Mali-134/2008/G1P8_2008
Mali-033	G1P8	2008	MLI	RVA/Human-wt/MLI/Mali-033/2008/G1P8_2008
Keny-057	G1P8	2009	KEN	RVA/Human-wt/KEN/Keny-057/2009/G1P8_2009
Ghan-145	G1P8	2008	GHA	RVA/Human-wt/GHA/Ghan-145/2008/G1P8_2008
Ghan-084	G1P8	2008	GHA	RVA/Human-wt/GHA/Ghan-084/2008/G1P8_2008
Bang-131	G1P8	2008	BGD	RVA/Human-wt/BGD/Bang-131/2008/G1P8_2008
Bang-100	G1P8	2008	BGD	RVA/Human-wt/BGD/Bang-100/2008/G1P8_2008
Wa	G1P8	1974	USA	RVA/Human-wt/USA/Wa/1974/G1P8_1974
DC5685-60-AG	G1P8	1991	USA	RVA/Human-tc/USA/DC5685-60-AG/1991/G1P8_1991
Bangla93	G1P8	1999	BGD	RVA/Human-wt/BGD/Bangla93/1999/G1P8_1999
Fuzhou18-242	G1P8	2018	CHN	RVA/Human-wt/CHN/Fuzhou18-242/2018/G1P8_2018
Fuzhou18-216	G1P8	2018	CHN	RVA/Human-wt/CHN/Fuzhou18-216/2018/G1P8_2018
MUL-13-157	G1P8	2013	UGA	RVA/Human-wt/UGA/MUL-13-157/2013/G1P8_2013
3000503711	G1P8	2015	DOM	RVA/Human-wt/DOM/3000503711/2015/G1P8_2015
3000503708	G1P8	2015	DOM	RVA/Human-wt/DOM/3000503708/2015/G1P8_2015
3818	G1P8	2017	KEN	RVA/Human-wt/KEN/3818/2017/G1P8_2017
3755	G1P8	2017	KEN	RVA/Human-wt/KEN/3755/2017/G1P8_2017
3754	G1P8	2017	KEN	RVA/Human-wt/KEN/3754/2017/G1P8_2017
Dijon-H3134	G1P8	2015	FRA	RVA/Human-wt/FRA/Dijon-H3134/2015/G1P8_2015
QUI-150-F1	G1P8	2010	BRA	RVA/Human-wt/BRA/QUI-150-F1/2010/G1P8_2010
Dhaka16	G1P8	2003	BGD	RVA/Human-wt/BGD/Dhaka16/2003/G1P8_2003
3001607764	G1P8	2018	BEN	RVA/Human-wt/BEN/3001607764/2018/G1P8_2018
3001607730	G1P8	2018	BEN	RVA/Human-wt/BEN/3001607730/2018/G1P8_2018
3001607707	G1P8	2018	BEN	RVA/Human-wt/BEN/3001607707/2018/G1P8_2018
3001607205	G1P8	2016	BEN	RVA/Human-wt/BEN/3001607205/2016/G1P8_2016
HGM0544	G1P8	2015	MOZ	RVA/Human-wt/MOZ/HGM0544/2015/G1P8_2015
HCN0666	G1P8	2015	MOZ	RVA/Human-wt/MOZ/HCN0666/2015/G1P8_2015
HGM0059	G1P8	2014	MOZ	RVA/Human-wt/MOZ/HGM0059/2014/G1P8_2014
HCN1358	G1P8	2016	MOZ	RVA/Human-wt/MOZ/HCN1358/2016/G1P8_2016
HGM0048	G1P8	2014	MOZ	RVA/Human-wt/MOZ/HGM0048/2014/G1P8_2014
HCN1617	G1P8	2017	MOZ	RVA/Human-wt/MOZ/HCN1617/2017/G1P8_2017
HGM1789	G1P8	2017	MOZ	RVA/Human-wt/MOZ/HGM1789/2017/G1P8_2017
2007744509	G1P8	2007	USA	RVA/Human-wt/USA/2007744509/2007/G1P8_2007
2008747100	G1P8	2008	USA	RVA/Human-wt/USA/2008747100/2008/G1P8_2008
2007719739	G1P8	2007	USA	RVA/Human-wt/USA/2007719739/2007/G1P8_2007
Nov10-N16	G1P8	2010	RUS	RVA/Human-wt/RUS/Nov10-N16/2010/G1P8_2010
CNMC114	G1P8	2011	USA	RVA/Human-wt/USA/CNMC114/2011/G1P8_2011
CNMC120	G1P8	2011	USA	RVA/Human-wt/USA/CNMC120/2011/G1P8_2011
CNMC3	G1P8	2011	USA	RVA/Human-wt/USA/CNMC3/2011/G1P8_2011
VR11281	G1P8	2003	IND	RVA/Human-wt/IND/VR11281/2003/G1P8_2003
VR10040	G1P8	2003	IND	RVA/Human-wt/IND/VR10040/2003/G1P8_2003
CNMC9	G1P8	2011	USA	RVA/Human-wt/USA/CNMC9/2011/G1P8_2011
CNMC112	G1P8	2011	USA	RVA/Human-wt/USA/CNMC112/2011/G1P8_2011
MRC-DPRU1608	G1P8	2009	KEN	RVA/Human-wt/KEN/MRC-DPRU1608/2009/G1P8_2009
MRC-DPRU5153	G1P8	2010	TGO	RVA/Human-wt/TGO/MRC-DPRU5153/2010/G1P8_2010
MRC-DPRU867	G1P8	2000	ZAF	RVA/Human-wt/ZAF/MRC-DPRU867/2000/G1P8_2000
MRC-DPRU3193	G1P8	2010	GMB	RVA/Human-wt/GMB/MRC-DPRU3193/2010/G1P8_2010
MRC-DPRU1808	G1P8	2007	ZAF	RVA/Human-wt/ZAF/MRC-DPRU1808/2007/G1P8_2007
MRC-DPRU1923	G1P8	2009	ZAF	RVA/Human-wt/ZAF/MRC-DPRU1923/2009/G1P8_2009
MRC-DPRU757	G1P8	2006	ZAF	RVA/Human-wt/ZAF/MRC-DPRU757/2006/G1P8_2006
MRC-DPRU2209	G1P8	2009	TGO	RVA/Human-wt/TGO/MRC-DPRU2209/2009/G1P8_2009
3000558260	G1P8	2016	USA	RVA/Human-wt/USA/3000558260/2016/G1P8_2016
3000428948	G1P8	2016	USA	RVA/Human-wt/USA/3000428948/2016/G1P8_2016
2014751652	G1P8	2014	USA	RVA/Human-wt/USA/2014751652/2014/G1P8_2014
2014741162	G1P8	2014	USA	RVA/Human-wt/USA/2014741162/2014/G1P8_2014
NS17-A853	G1P8	2017	RUS	RVA/Human-wt/RUS/Novosibirsk/NS17-A853/2017/G1P8_2017
NS16-A106	G1P8	2016	RUS	RVA/Human-wt/RUS/Novosibirsk/NS16-A106/2016/G1P8_2016
NS16-A137	G1P8	2016	RUS	RVA/Human-wt/RUS/Novosibirsk/NS16-A137/2016/G1P8_2016
NS17-A1215	G1P8	2017	RUS	RVA/Human-wt/RUS/Novosibirsk/NS17-A1215/2017/G1P8_2017
VU06-07-30	G1P8	2006	Vanderbilt	RVA/Human-wt/Vanderbilt/VU06-07-30/2006/G1P8_2006
VU05-06-76	G1P8	2005	Vanderbilt	RVA/Human-wt/Vanderbilt/VU05-06-76/2005/G1P8_2005
VU05-06-2	G1P8	2005	Vanderbilt	RVA/Human-wt/Vanderbilt/VU05-06-2/2005/G1P8_2005
PAK585	G1P8	2016	PAK	RVA/Human-wt/PAK/PAK585/2016/G1P8_2016
CMC_00029	G1P8	2012	IND	RVA/Human-wt/IND/CMC_00029/2012/G1P8_2012
CMC_00012	G1P8	2011	IND	RVA/Human-wt/IND/CMC_00012/2011/G1P8_2011
CMC_00033	G1P8	2012	IND	RVA/Human-wt/IND/CMC_00033/2012/G1P8_2012
CMC_00036	G1P8	2010	IND	RVA/Human-wt/IND/CMC_00036/2010/G1P8_2010
CMC_00035	G1P8	2013	IND	RVA/Human-wt/IND/CMC_00035/2013/G1P8_2013
BE00097	G1P8	2009	Bel	RVA/Human-wt/Bel/BE00097/2009/G1P8_2009
BE00090	G1P8	2003	Bel	RVA/Human-wt/Bel/BE00090/2003/G1P8_2003
BE00076	G1P8	2001	Bel	RVA/Human-wt/Bel/BE00076/2001/G1P8_2001
CK00050	G1P8	2005	Victoria	RVA/Human-wt/Victoria/CK00050/2005/G1P8_2005
CK00036	G1P8	2005	Victoria	RVA/Human-wt/Victoria/CK00036/2005/G1P8_2005
CK00030	G1P8	2006	Victoria	RVA/Human-wt/Victoria/CK00030/2006/G1P8_2006
CK00007	G1P8	2004	Victoria	RVA/Human-wt/Victoria/CK00007/2004/G1P8_2004
BE00031	G1P8	2008	BEL	RVA/Human-wt/BEL/BE00031/2008/G1P8_2008
YR119	G1P8	2013	JPN	RVA/Human-wt/JPN/YR119/2013/G1P8_2013
SP035	G1P8	2013	JPN	RVA/Human-wt/JPN/SP035/2013/G1P8_2013
KN157	G1P8	2013	JPN	RVA/Human-wt/JPN/KN157/2013/G1P8_2013
KN120	G1P8	2013	JPN	RVA/Human-wt/JPN/KN120/2013/G1P8_2013
HKD0825	G1P8	2016	JPN	RVA/Human-wt/JPN/HKD0825/2016/G1P8_2016
NT036	G1P8	2013	JPN	RVA/Human-wt/JPN/NT036/2013/G1P8_2013
Nov11-N2624	G1P8	2011	RUS	RVA/Human-wt/RUS/Novosibirsk/Nov11-N2624/2011/G1P8_2011
MRC-DPRU839	G1P8	2006	ZAF	RVA/Human-wt/ZAF/MRC-DPRU839/2006/G1P8_2006
MRC-DPRU1275	G1P8	2004	ZAF	RVA/Human-wt/ZAF/MRC-DPRU1275/2004/G1P8_2004
MRC-DPRU150	G1P8	2009	ZAF	RVA/Human-wt/ZAF/MRC-DPRU150/2009/G1P8_2009
MRC-DPRU1327	G1P8	2007	ZAF	RVA/Human-wt/ZAF/MRC-DPRU1327/2007/G1P8_2007
324SR	G1P8	2003	PRY	RVA/Human-wt/PRY/324SR/2003/G1P8_2003
286SR	G1P8	2003	PRY	RVA/Human-wt/PRY/286SR/2003/G1P8_2003
53SR	G1P8	2002	PRY	RVA/Human-wt/PRY/53SR/2002/G1P8_2002
404	G1P8	1999	PRY	RVA/Human-wt/PRY/404/1999/G1P8_1999
1679SR	G1P8	2008	PRY	RVA/Human-wt/PRY/1679SR/2008/G1P8_2008
MRC-DPRU648	G1P8	2003	ZAF	RVA/Human-wt/ZAF/MRC-DPRU648/2003/G1P8_2003
MRC-DPRU3174	G1P8	2010	GMB	RVA/Human-wt/GMB/MRC-DPRU3174/2010/G1P8_2010
MRC-DPRU1052	G1P8	2008	ZAF	RVA/Human-wt/ZAF/MRC-DPRU1052/2008/G1P8_2008
MRC-DPRU1843	G1P8	2009	ETH	RVA/Human-wt/ETH/MRC-DPRU1843/2009/G1P8_2009
MRC-DPRU3176	G1P8	2010	GMB	RVA/Human-wt/GMB/MRC-DPRU3176/2010/G1P8_2010
Omsk08-423	G1P8	2008	RUS	RVA/Human-wt/RUS/Omsk08-423/2008/G1P8_2008
Ro1821	G1P8	2013	JPN	RVA/Human-wt/JPN/Ro1821/2013/G1P8_2013
UFS-NGS-MRC-DPRU8000	G1P8	2015	RWA	RVA/Human-wt/RWA/UFS-NGS-MRC-DPRU8000/2015/G1P8_2015
UFS-NGS-MRC-DPRU669	G1P8	2013	RWA	RVA/Human-wt/RWA/UFS-NGS-MRC-DPRU669/2013/G1P8_2013
UFS-NGS-MRC-DPRU568	G1P8	2013	RWA	RVA/Human-wt/RWA/UFS-NGS-MRC-DPRU568/2013/G1P8_2013
UFS-NGS-MRC-DPRU7986	G1P8	2015	RWA	RVA/Human-wt/RWA/UFS-NGS-MRC-DPRU7986/2015/G1P8_2015
UFS-NGS-MRC-DPRU16712	G1P8	2016	RWA	RVA/Human-wt/RWA/UFS-NGS-MRC-DPRU16712/2016/G1P8_2016
UFS-NGS-MRC-DPRU16715	G1P8	2016	RWA	RVA/Human-wt/RWA/UFS-NGS-MRC-DPRU16715/2016/G1P8_2016
STM457	G1P8	2018	IDN	RVA/Human-wt/IDN/STM457/2018/G1P8_2018
STM453	G1P8	2018	IDN	RVA/Human-wt/IDN/STM453/2018/G1P8_2018
GRV60	G1P8	2014	IDN	RVA/Human-wt/IDN/GRV60/2014/G1P8_2014
GRV67	G1P8	2014	IDN	RVA/Human-wt/IDN/GRV67/2014/G1P8_2014
BID1ZF	G1P8	2014	MWI	RVA/Human-wt/MWI/BID1ZF/2014/G1P8_2014
BID2FT	G1P8	2013	MWI	RVA/Human-wt/MWI/BID2FT/2013/G1P8_2013
BID1KS	G1P8	2013	MWI	RVA/Human-wt/MWI/BID1KS/2013/G1P8_2013
BID1CH	G1P8	2012	MWI	RVA/Human-wt/MWI/BID1CH/2012/G1P8_2012
BID110	G1P8	2012	MWI	RVA/Human-wt/MWI/BID110/2012/G1P8_2012
0P5-001	G1P8	2008	MWI	RVA/Human-wt/MWI/0P5-001/2008/G1P8_2008
MW2-1274	G1P8	2005	MWI	RVA/Human-wt/MWI/MW2-1274/2005/G1P8_2005
MW2-1057	G1P8	2004	MWI	RVA/Human-wt/MWI/MW2-1057/2004/G1P8_2004
KLF2467	G1P8	2017	KEN	RVA/Human-wt/KEN/KLF2467/2017/G1P8_2017
KLF2468	G1P8	2017	KEN	RVA/Human-wt/KEN/KLF2468/2017/G1P8_2017
KLF0828	G1P8	2015	KEN	RVA/Human-wt/KEN/KLF0828/2015/G1P8_2015
JP11435	G1P8	2013	JPN	RVA/Human-wt/JPN/JP11435/2013/G1P8_2013
SS455348	G1P8	2011	ESP	RVA/Human-wt/ESP/SS455348/2011/G1P8_2011
GS16622068	G1P8	2016	CHN	RVA/Human-wt/CHN/GS16622068/2016/G1P8_2016
GS16622078	G1P8	2016	CHN	RVA/Human-wt/CHN/GS16622078/2016/G1P8_2016
GS16622105	G1P8	2016	CHN	RVA/Human-wt/CHN/GS16622105/2016/G1P8_2016
GS16622118	G1P8	2016	CHN	RVA/Human-wt/CHN/GS16622118/2016/G1P8_2016
E5365	G1P8	2017	CHN	RVA/Human-wt/CHN/E5365/2017/G1P8_2017
Fuzhou18-194	G1P8	2018	CHN	RVA/Human-wt/CHN/Fuzhou18-194/2018/G1P8_2018
Fuzhou18-262	G1P8	2018	CHN	RVA/Human-wt/CHN/Fuzhou18-262/2018/G1P8_2018
Q348	G1P8	2011	CHN	RVA/Human-wt/CHN/Q348/2011/G1P8_2011
CK00089	G1P8	2009	AUS	RVA/Human-wt/AUS/CK00089/2009/G1P8_2009
KMR419	G1P8	2000	KOR	RVA/Human-wt/KOR/KMR419/2000/G1P8_2000
55	G1P8	1998	PRY	RVA/Human-wt/PRY/55/1998/G1P8_1998
2008747323	G1P8	2008	USA	RVA/Human-wt/USA/2008747323/2008/G1P8_2008
BE00051	G1P8	1999	BEL	RVA/Human-wt/BEL/BE00051/1999/G1P8_1999
BRA_SP	G1P8	1997	IALR131	RVA/Human-wt/IALR131/BRA_SP/1997/G1P8_1997
CK00029	G1P8	2006	Victoria	RVA/Human-wt/Victoria/CK00029/2006/G1P8_2006
CK00108	G1P8	2011	AUS	RVA/Human-wt/AUS/CK00108/2011/G1P8_2011
MU14-19	G1P8	2014	JPN	RVA/Human-wt/JPN/MU14-19/2014/G1P8_2014
R588	G1P8	2005	CHN	RVA/Human-tc/CHN/R588/2005/G1P8_2005
RT082-09	G1P8	2009	CAN	RVA/Human-wt/CAN/RT082-09/2009/G1P8_2009
SP024	G1P8	2013	JPN	RVA/Human-wt/JPN/SP024/2013/G1P8_2013
SP071	G1P8	2012	VNM	RVA/Human-wt/VNM/SP071/2012/G1P8_2012
VU06-07-29	G1P8	2006	Vanderbilt	RVA/Human-wt/Vanderbilt/VU06-07-29/2006/G1P8_2006
Y128	G1P8	2004	CHN	RVA/Human-tc/CHN/Y128/2004/G1P8_2004
SSKT-41	G1P8	2013	THA	RVA/Human-wt/THA/SSKT-41/2013/G1P8_2013
TGO12-016	G1P8	2012	PHI	RVA/Human-wt/PHI/TGO12-016/2012/G1P8_2012
94TA1571	G1P8	1994	JPN	RVA/Human-wt/JPN/94TA1571/1994/G1P8_1994
BE00112	G1P8	2009	Bel	RVA/Human-wt/Bel/BE00112/2009/G1P8_2009
GER125-08	G1P8	2008	GER	RVA/Human-wt/GER/GER125-08/2008/G1P8_2008
RT094-07	G1P8	2008	CAN	RVA/Human-wt/CAN/RT094-07/2008/G1P8_2008
CK00028	G1P8	2005	Victoria	RVA/Human/Victoria/CK00028/2005/G1P8_2005
12053_52	G1P8	2012	VNM	RVA/Human-wt/VNM/12053_52/2012/G1P8_2012
16472	G1P8	2018	JPN	RVA/Human-wt/JPN/16472/2018/G1P8_2018
CK20039	G1P8	2008	AUS	RVA/Human-wt/AUS/CK20039/2008/G1P8_2008
Q1135	G1P8	2012	CHN	RVA/Human-wt/CHN/Q1135/2012/G1P8_2012
F398	G1P8	2014	CHN	RVA/Huamn-wt/CHN/F398/2014/G1P8_2014
SC1	G1P8	2014	CHN	RVA/human-wt/CHN/SC1/2014/G1P8_2014
F1199	G1P8	2016	CHN	RVA/Human-wt/CHN/F1199/2016/G1P8_2016
F1530	G1P8	2017	CHN	RVA/Human-wt/CHN/F1530/2017/G1P8_2017
