# Supplementary material for: Epidemiological, molecular, and evolutionary characteristics of G1P[8] rotavirus in China on the eve of RotaTeq application
Source: Front Cell Infect Microbiol. 2024 Dec 9;14:1453862. doi: 10.3389/fcimb.2024.1453862 (PMC11666228; doi:10.3389/fcimb.2024.1453862)
Supplement: Supplementary file 10 [file Table10.xlsx]

## Sheet: N1-nt
Sequence Identity Matrix
Seq->	RVA_Human-wt_CHN_GS16622068_2016_G1P8	RVA_Human-wt_CHN_GS16622078_2016_G1P8	RVA_Human-wt_CHN_GS16622118_2016_G1P8	RVA_Human-wt_CHN_GS16622105_2016_G1P8	RVA_Human_CHN_WZ202_2013_G1P8-A1	RVA_Human-wt_CHN_SC18511004_2018_G1P8-A1-NSP1	RVA_Human-tc_CHN_R588_2005_G1P8	RVA_Human-tc_CHN_Y128_2004_G1P8	RVA_Human-wt_CHN_E2484_2011_G4P8	RVA_Human-wt_CHN_Fuzhou18-262_2018_G1P8	RVA_Human-wt_CHN_Fuzhou18-194_2018_G1P8	RVA_Human-wt_CHN_E5365_2017_G1P8
RVA_Human-wt_CHN_GS16622068_2016_G1P8	ID	0.998	0.998	0.999	0.826	0.829	0.986	0.987	0.99	0.994	0.994	0.996
RVA_Human-wt_CHN_GS16622078_2016_G1P8	0.998	ID	1	0.997	0.826	0.828	0.985	0.986	0.989	0.993	0.993	0.995
RVA_Human-wt_CHN_GS16622118_2016_G1P8	0.998	1	ID	0.997	0.826	0.828	0.985	0.986	0.989	0.993	0.993	0.995
RVA_Human-wt_CHN_GS16622105_2016_G1P8	0.999	0.997	0.997	ID	0.826	0.828	0.986	0.986	0.989	0.993	0.993	0.995
RVA_Human_CHN_WZ202_2013_G1P8-A1	0.826	0.826	0.826	0.826	ID	0.973	0.827	0.825	0.824	0.827	0.827	0.826
RVA_Human-wt_CHN_SC18511004_2018_G1P8-A1-NSP1	0.829	0.828	0.828	0.828	0.973	ID	0.827	0.826	0.826	0.827	0.827	0.827
RVA_Human-tc_CHN_R588_2005_G1P8	0.986	0.985	0.985	0.986	0.827	0.827	ID	0.997	0.989	0.984	0.984	0.986
RVA_Human-tc_CHN_Y128_2004_G1P8	0.987	0.986	0.986	0.986	0.825	0.826	0.997	ID	0.99	0.984	0.984	0.986
RVA_Human-wt_CHN_E2484_2011_G4P8	0.99	0.989	0.989	0.989	0.824	0.826	0.989	0.99	ID	0.987	0.987	0.989
RVA_Human-wt_CHN_Fuzhou18-262_2018_G1P8	0.994	0.993	0.993	0.993	0.827	0.827	0.984	0.984	0.987	ID	1	0.997
RVA_Human-wt_CHN_Fuzhou18-194_2018_G1P8	0.994	0.993	0.993	0.993	0.827	0.827	0.984	0.984	0.987	1	ID	0.997
RVA_Human-wt_CHN_E5365_2017_G1P8	0.996	0.995	0.995	0.995	0.826	0.827	0.986	0.986	0.989	0.997	0.997	ID

## Sheet: N1-aa
Sequence Identity Matrix
Seq->	RVA_Human-wt_CHN_GS16622068_2016_G1P8	RVA_Human-wt_CHN_GS16622078_2016_G1P8	RVA_Human-wt_CHN_GS16622118_2016_G1P8	RVA_Human-wt_CHN_GS16622105_2016_G1P8	RVA_Human_CHN_WZ202_2013_G1P8-A1	RVA_Human-wt_CHN_SC18511004_2018_G1P8-A1-NSP1	RVA_Human-tc_CHN_R588_2005_G1P8	RVA_Human-tc_CHN_Y128_2004_G1P8	RVA_Human-wt_CHN_E2484_2011_G4P8	RVA_Human-wt_CHN_Fuzhou18-262_2018_G1P8	RVA_Human-wt_CHN_Fuzhou18-194_2018_G1P8	RVA_Human-wt_CHN_E5365_2017_G1P8
RVA_Human-wt_CHN_GS16622068_2016_G1P8	ID	0.995	0.995	0.997	0.802	0.812	0.991	0.989	0.989	0.987	0.987	0.991
RVA_Human-wt_CHN_GS16622078_2016_G1P8	0.995	ID	1	0.993	0.802	0.812	0.987	0.985	0.985	0.983	0.983	0.987
RVA_Human-wt_CHN_GS16622118_2016_G1P8	0.995	1	ID	0.993	0.802	0.812	0.987	0.985	0.985	0.983	0.983	0.987
RVA_Human-wt_CHN_GS16622105_2016_G1P8	0.997	0.993	0.993	ID	0.802	0.812	0.989	0.987	0.987	0.985	0.985	0.989
RVA_Human_CHN_WZ202_2013_G1P8-A1	0.802	0.802	0.802	0.802	ID	0.96	0.809	0.806	0.802	0.804	0.804	0.802
RVA_Human-wt_CHN_SC18511004_2018_G1P8-A1-NSP1	0.812	0.812	0.812	0.812	0.96	ID	0.812	0.81	0.806	0.81	0.81	0.808
RVA_Human-tc_CHN_R588_2005_G1P8	0.991	0.987	0.987	0.989	0.809	0.812	ID	0.997	0.993	0.983	0.983	0.987
RVA_Human-tc_CHN_Y128_2004_G1P8	0.989	0.985	0.985	0.987	0.806	0.81	0.997	ID	0.991	0.981	0.981	0.985
RVA_Human-wt_CHN_E2484_2011_G4P8	0.989	0.985	0.985	0.987	0.802	0.806	0.993	0.991	ID	0.981	0.981	0.985
RVA_Human-wt_CHN_Fuzhou18-262_2018_G1P8	0.987	0.983	0.983	0.985	0.804	0.81	0.983	0.981	0.981	ID	1	0.995
RVA_Human-wt_CHN_Fuzhou18-194_2018_G1P8	0.987	0.983	0.983	0.985	0.804	0.81	0.983	0.981	0.981	1	ID	0.995
RVA_Human-wt_CHN_E5365_2017_G1P8	0.991	0.987	0.987	0.989	0.802	0.808	0.987	0.985	0.985	0.995	0.995	ID

## Sheet: N2-nt
Sequence Identity Matrix
Seq->	RVA_Human-wt_CHN_GS16622068_2016_G1P8	RVA_Human-wt_CHN_GS16622078_2016_G1P8	RVA_Human-wt_CHN_GS16622105_2016_G1P8	RVA_Human-wt_CHN_GS16622118_2016_G1P8	RVA_Human-wt_CHN_Fuzhou18-262_2018_G1P8	RVA_Human-wt_CHN_E5365_2017_G1P8	RVA_Human-wt_CHN_Fuzhou18-194_2018_G1P8	RVA_Human-wt_CHN_JL18221009_2018_G1P8	RVA_Human_CHN_WZ202_2013_G1P8	RVA_Human-tc_CHN_R588_2005_G1P8	RVA_Human-wt_CHN_SC18511002_2016_G1P8	RVA_Human-wt_CHN_SC18511073_2018_G1P8	RVA_Human-tc_CHN_Y128_2004_G1P8
RVA_Human-wt_CHN_GS16622068_2016_G1P8	ID	0.998	1	0.998	0.994	0.994	0.994	0.976	0.932	0.986	0.981	0.987	0.989
RVA_Human-wt_CHN_GS16622078_2016_G1P8	0.998	ID	0.998	1	0.995	0.995	0.995	0.978	0.933	0.987	0.982	0.988	0.99
RVA_Human-wt_CHN_GS16622105_2016_G1P8	1	0.998	ID	0.998	0.994	0.994	0.994	0.976	0.932	0.986	0.981	0.987	0.989
RVA_Human-wt_CHN_GS16622118_2016_G1P8	0.998	1	0.998	ID	0.995	0.995	0.995	0.978	0.933	0.987	0.982	0.988	0.99
RVA_Human-wt_CHN_Fuzhou18-262_2018_G1P8	0.994	0.995	0.994	0.995	ID	1	1	0.982	0.93	0.985	0.98	0.986	0.988
RVA_Human-wt_CHN_E5365_2017_G1P8	0.994	0.995	0.994	0.995	1	ID	1	0.982	0.93	0.985	0.98	0.986	0.988
RVA_Human-wt_CHN_Fuzhou18-194_2018_G1P8	0.994	0.995	0.994	0.995	1	1	ID	0.982	0.93	0.985	0.98	0.986	0.988
RVA_Human-wt_CHN_JL18221009_2018_G1P8	0.976	0.978	0.976	0.978	0.982	0.982	0.982	ID	0.945	0.967	0.962	0.968	0.97
RVA_Human_CHN_WZ202_2013_G1P8	0.932	0.933	0.932	0.933	0.93	0.93	0.93	0.945	ID	0.935	0.929	0.938	0.938
RVA_Human-tc_CHN_R588_2005_G1P8	0.986	0.987	0.986	0.987	0.985	0.985	0.985	0.967	0.935	ID	0.984	0.99	0.992
RVA_Human-wt_CHN_SC18511002_2016_G1P8	0.981	0.982	0.981	0.982	0.98	0.98	0.98	0.962	0.929	0.984	ID	0.985	0.987
RVA_Human-wt_CHN_SC18511073_2018_G1P8	0.987	0.988	0.987	0.988	0.986	0.986	0.986	0.968	0.938	0.99	0.985	ID	0.993
RVA_Human-tc_CHN_Y128_2004_G1P8	0.989	0.99	0.989	0.99	0.988	0.988	0.988	0.97	0.938	0.992	0.987	0.993	ID

## Sheet: N2-aa
Sequence Identity Matrix
Seq->	RVA_Human-wt_CHN_GS16622068_2016_G1P8	RVA_Human-wt_CHN_GS16622078_2016_G1P8	RVA_Human-wt_CHN_GS16622105_2016_G1P8	RVA_Human-wt_CHN_GS16622118_2016_G1P8	RVA_Human-wt_CHN_Fuzhou18-262_2018_G1P8	RVA_Human-wt_CHN_E5365_2017_G1P8	RVA_Human-wt_CHN_Fuzhou18-194_2018_G1P8	RVA_Human-wt_CHN_JL18221009_2018_G1P8	RVA_Human_CHN_WZ202_2013_G1P8	RVA_Human-tc_CHN_R588_2005_G1P8	RVA_Human-wt_CHN_SC18511002_2016_G1P8	RVA_Human-wt_CHN_SC18511073_2018_G1P8	RVA_Human-tc_CHN_Y128_2004_G1P8
RVA_Human-wt_CHN_GS16622068_2016_G1P8	ID	1	1	1	0.993	0.993	0.993	0.974	0.943	0.99	0.99	0.996	0.996
RVA_Human-wt_CHN_GS16622078_2016_G1P8	1	ID	1	1	0.993	0.993	0.993	0.974	0.943	0.99	0.99	0.996	0.996
RVA_Human-wt_CHN_GS16622105_2016_G1P8	1	1	ID	1	0.993	0.993	0.993	0.974	0.943	0.99	0.99	0.996	0.996
RVA_Human-wt_CHN_GS16622118_2016_G1P8	1	1	1	ID	0.993	0.993	0.993	0.974	0.943	0.99	0.99	0.996	0.996
RVA_Human-wt_CHN_Fuzhou18-262_2018_G1P8	0.993	0.993	0.993	0.993	ID	1	1	0.981	0.943	0.99	0.99	0.996	0.996
RVA_Human-wt_CHN_E5365_2017_G1P8	0.993	0.993	0.993	0.993	1	ID	1	0.981	0.943	0.99	0.99	0.996	0.996
RVA_Human-wt_CHN_Fuzhou18-194_2018_G1P8	0.993	0.993	0.993	0.993	1	1	ID	0.981	0.943	0.99	0.99	0.996	0.996
RVA_Human-wt_CHN_JL18221009_2018_G1P8	0.974	0.974	0.974	0.974	0.981	0.981	0.981	ID	0.958	0.971	0.971	0.977	0.977
RVA_Human_CHN_WZ202_2013_G1P8	0.943	0.943	0.943	0.943	0.943	0.943	0.943	0.958	ID	0.94	0.94	0.946	0.946
RVA_Human-tc_CHN_R588_2005_G1P8	0.99	0.99	0.99	0.99	0.99	0.99	0.99	0.971	0.94	ID	0.987	0.993	0.993
RVA_Human-wt_CHN_SC18511002_2016_G1P8	0.99	0.99	0.99	0.99	0.99	0.99	0.99	0.971	0.94	0.987	ID	0.993	0.993
RVA_Human-wt_CHN_SC18511073_2018_G1P8	0.996	0.996	0.996	0.996	0.996	0.996	0.996	0.977	0.946	0.993	0.993	ID	1
RVA_Human-tc_CHN_Y128_2004_G1P8	0.996	0.996	0.996	0.996	0.996	0.996	0.996	0.977	0.946	0.993	0.993	1	ID

## Sheet: N3-nt
Sequence Identity Matrix
Seq->	RVA_Human-wt_CHN_GS16622068_2016_G1P8	RVA_Human-wt_CHN_GS16622078_2016_G1P8	RVA_Human-wt_CHN_GS16622105_2016_G1P8	RVA_Human-wt_CHN_GS16622118_2016_G1P8	RVA_Human-wt_CHN_E5365_2017_G1P8	RVA_Human-wt_CHN_Fuzhou18-262_2018_G1P8	RVA_Human_CHN_WZ202_2013_G1P8	RVA_Human-tc_CHN_R588_2005_G1P8	RVA_Human-tc_CHN_Y128_2004_G1P8	RVA_Human-wt_CHN_Fuzhou18-194_2018_G1P8
RVA_Human-wt_CHN_GS16622068_2016_G1P8	ID	0.998	0.998	1	0.997	1	0.928	0.992	0.993	1
RVA_Human-wt_CHN_GS16622078_2016_G1P8	0.998	ID	1	0.998	0.996	0.998	0.928	0.991	0.992	0.998
RVA_Human-wt_CHN_GS16622105_2016_G1P8	0.998	1	ID	0.998	0.996	0.998	0.928	0.991	0.992	0.998
RVA_Human-wt_CHN_GS16622118_2016_G1P8	1	0.998	0.998	ID	0.997	1	0.928	0.992	0.993	1
RVA_Human-wt_CHN_E5365_2017_G1P8	0.997	0.996	0.996	0.997	ID	0.997	0.926	0.99	0.991	0.997
RVA_Human-wt_CHN_Fuzhou18-262_2018_G1P8	1	0.998	0.998	1	0.997	ID	0.928	0.992	0.993	1
RVA_Human_CHN_WZ202_2013_G1P8	0.928	0.928	0.928	0.928	0.926	0.928	ID	0.93	0.931	0.928
RVA_Human-tc_CHN_R588_2005_G1P8	0.992	0.991	0.991	0.992	0.99	0.992	0.93	ID	0.996	0.992
RVA_Human-tc_CHN_Y128_2004_G1P8	0.993	0.992	0.992	0.993	0.991	0.993	0.931	0.996	ID	0.993
RVA_Human-wt_CHN_Fuzhou18-194_2018_G1P8	1	0.998	0.998	1	0.997	1	0.928	0.992	0.993	ID

## Sheet: N3-aa
Sequence Identity Matrix
Seq->	RVA_Human-wt_CHN_GS16622068_2016_G1P8	RVA_Human-wt_CHN_GS16622078_2016_G1P8	RVA_Human-wt_CHN_GS16622105_2016_G1P8	RVA_Human-wt_CHN_GS16622118_2016_G1P8	RVA_Human-wt_CHN_E5365_2017_G1P8	RVA_Human-wt_CHN_Fuzhou18-262_2018_G1P8	RVA_Human_CHN_WZ202_2013_G1P8	RVA_Human-tc_CHN_R588_2005_G1P8	RVA_Human-tc_CHN_Y128_2004_G1P8	RVA_Human-wt_CHN_Fuzhou18-194_2018_G1P8
RVA_Human-wt_CHN_GS16622068_2016_G1P8	ID	1	1	1	0.996	1	0.932	0.996	0.996	1
RVA_Human-wt_CHN_GS16622078_2016_G1P8	1	ID	1	1	0.996	1	0.932	0.996	0.996	1
RVA_Human-wt_CHN_GS16622105_2016_G1P8	1	1	ID	1	0.996	1	0.932	0.996	0.996	1
RVA_Human-wt_CHN_GS16622118_2016_G1P8	1	1	1	ID	0.996	1	0.932	0.996	0.996	1
RVA_Human-wt_CHN_E5365_2017_G1P8	0.996	0.996	0.996	0.996	ID	0.996	0.929	0.993	0.993	0.996
RVA_Human-wt_CHN_Fuzhou18-262_2018_G1P8	1	1	1	1	0.996	ID	0.932	0.996	0.996	1
RVA_Human_CHN_WZ202_2013_G1P8	0.932	0.932	0.932	0.932	0.929	0.932	ID	0.929	0.929	0.932
RVA_Human-tc_CHN_R588_2005_G1P8	0.996	0.996	0.996	0.996	0.993	0.996	0.929	ID	0.993	0.996
RVA_Human-tc_CHN_Y128_2004_G1P8	0.996	0.996	0.996	0.996	0.993	0.996	0.929	0.993	ID	0.996
RVA_Human-wt_CHN_Fuzhou18-194_2018_G1P8	1	1	1	1	0.996	1	0.932	0.996	0.996	ID

## Sheet: N4-nt
Sequence Identity Matrix
Seq->	RVA_Human-wt_CHN_GS16622118_2016_G1P8	RVA_Human-wt_CHN_GS16622105_2016_G1P8	RVA_Human-wt_CHN_GS16622078_2016_G1P8	RVA_Human-wt_CHN_GS16622068_2016_G1P8	RVA_Human-wt_CHN_Fuzhou18-194_2018_G1P8	RVA_Human-wt_CHN_Fuzhou18-262_2018_G1P8	RVA_Human-wt_CHN_E5365_2017_G1P8	RVA_Human-wt_CHN_SC18511002_2016_G1P8	RVA_Human-tc_CHN_R588_2005_G1P8	RVA_Human-tc_CHN_Y128_2004_G1P8	RVA_Human_CHN_WZ202_2013_G1P8
RVA_Human-wt_CHN_GS16622118_2016_G1P8	ID	0.998	0.998	0.998	0.945	0.945	0.947	0.949	0.985	0.986	0.996
RVA_Human-wt_CHN_GS16622105_2016_G1P8	0.998	ID	0.996	1	0.947	0.947	0.949	0.951	0.986	0.988	0.998
RVA_Human-wt_CHN_GS16622078_2016_G1P8	0.998	0.996	ID	0.996	0.944	0.944	0.945	0.947	0.983	0.985	0.994
RVA_Human-wt_CHN_GS16622068_2016_G1P8	0.998	1	0.996	ID	0.947	0.947	0.949	0.951	0.986	0.988	0.998
RVA_Human-wt_CHN_Fuzhou18-194_2018_G1P8	0.945	0.947	0.944	0.947	ID	1	0.979	0.966	0.957	0.955	0.949
RVA_Human-wt_CHN_Fuzhou18-262_2018_G1P8	0.945	0.947	0.944	0.947	1	ID	0.979	0.966	0.957	0.955	0.949
RVA_Human-wt_CHN_E5365_2017_G1P8	0.947	0.949	0.945	0.949	0.979	0.979	ID	0.964	0.955	0.953	0.951
RVA_Human-wt_CHN_SC18511002_2016_G1P8	0.949	0.951	0.947	0.951	0.966	0.966	0.964	ID	0.96	0.959	0.953
RVA_Human-tc_CHN_R588_2005_G1P8	0.985	0.986	0.983	0.986	0.957	0.957	0.955	0.96	ID	0.994	0.988
RVA_Human-tc_CHN_Y128_2004_G1P8	0.986	0.988	0.985	0.988	0.955	0.955	0.953	0.959	0.994	ID	0.99
RVA_Human_CHN_WZ202_2013_G1P8	0.996	0.998	0.994	0.998	0.949	0.949	0.951	0.953	0.988	0.99	ID

## Sheet: N4-aa
Sequence Identity Matrix
Seq->	RVA_Human-wt_CHN_GS16622118_2016_G1P8	RVA_Human-wt_CHN_GS16622105_2016_G1P8	RVA_Human-wt_CHN_GS16622078_2016_G1P8	RVA_Human-wt_CHN_GS16622068_2016_G1P8	RVA_Human-wt_CHN_Fuzhou18-194_2018_G1P8	RVA_Human-wt_CHN_Fuzhou18-262_2018_G1P8	RVA_Human-wt_CHN_E5365_2017_G1P8	RVA_Human-wt_CHN_SC18511002_2016_G1P8	RVA_Human-tc_CHN_R588_2005_G1P8	RVA_Human-tc_CHN_Y128_2004_G1P8	RVA_Human_CHN_WZ202_2013_G1P8
RVA_Human-wt_CHN_GS16622118_2016_G1P8	ID	1	0.994	1	0.96	0.96	0.965	0.971	0.982	0.988	0.994
RVA_Human-wt_CHN_GS16622105_2016_G1P8	1	ID	0.994	1	0.96	0.96	0.965	0.971	0.982	0.988	0.994
RVA_Human-wt_CHN_GS16622078_2016_G1P8	0.994	0.994	ID	0.994	0.954	0.954	0.96	0.965	0.977	0.982	0.988
RVA_Human-wt_CHN_GS16622068_2016_G1P8	1	1	0.994	ID	0.96	0.96	0.965	0.971	0.982	0.988	0.994
RVA_Human-wt_CHN_Fuzhou18-194_2018_G1P8	0.96	0.96	0.954	0.96	ID	1	0.994	0.988	0.965	0.971	0.965
RVA_Human-wt_CHN_Fuzhou18-262_2018_G1P8	0.96	0.96	0.954	0.96	1	ID	0.994	0.988	0.965	0.971	0.965
RVA_Human-wt_CHN_E5365_2017_G1P8	0.965	0.965	0.96	0.965	0.994	0.994	ID	0.994	0.971	0.977	0.971
RVA_Human-wt_CHN_SC18511002_2016_G1P8	0.971	0.971	0.965	0.971	0.988	0.988	0.994	ID	0.977	0.982	0.977
RVA_Human-tc_CHN_R588_2005_G1P8	0.982	0.982	0.977	0.982	0.965	0.965	0.971	0.977	ID	0.994	0.988
RVA_Human-tc_CHN_Y128_2004_G1P8	0.988	0.988	0.982	0.988	0.971	0.971	0.977	0.982	0.994	ID	0.994
RVA_Human_CHN_WZ202_2013_G1P8	0.994	0.994	0.988	0.994	0.965	0.965	0.971	0.977	0.988	0.994	ID

## Sheet: N5-nt
Sequence Identity Matrix
Seq->	RVA_Human-wt_CHN_GS16622068_2016_G1P8	RVA_Human-wt_CHN_GS16622078_2016_G1P8	RVA_Human-wt_CHN_GS16622105_2016_G1P8	RVA_Human-wt_CHN_GS16622118_2016_G1P8	RVA_Human-wt_CHN_Fuzhou18-262_2018_G1P8	RVA_Human-wt_CHN_E5365_2017_G1P8	RVA_Human-wt_CHN_Fuzhou18-194_2018_G1P8	RVA_Human-tc_CHN_Y128_2004_G1P8	RVA_Human-wt_CHN_JL18221009_2016_G1P8	RVA_Human-tc_CHN_R588_2005_G1P8	RVA_Human-wt_JPN_Ro1869_2013_G1P8	RVA_Human-wt_CHN_SC18511073_2016_G1P8	RVA_Human_CHN_WZ202_2013_G1P8
RVA_Human-wt_CHN_GS16622068_2016_G1P8	ID	1	1	0.998	0.996	0.996	0.996	0.998	0.996	0.998	0.99	0.979	0.897
RVA_Human-wt_CHN_GS16622078_2016_G1P8	1	ID	1	0.998	0.996	0.996	0.996	0.998	0.996	0.998	0.99	0.979	0.897
RVA_Human-wt_CHN_GS16622105_2016_G1P8	1	1	ID	0.998	0.996	0.996	0.996	0.998	0.996	0.998	0.99	0.979	0.897
RVA_Human-wt_CHN_GS16622118_2016_G1P8	0.998	0.998	0.998	ID	0.994	0.994	0.994	0.996	0.994	0.996	0.988	0.977	0.895
RVA_Human-wt_CHN_Fuzhou18-262_2018_G1P8	0.996	0.996	0.996	0.994	ID	1	1	0.994	1	0.994	0.986	0.975	0.895
RVA_Human-wt_CHN_E5365_2017_G1P8	0.996	0.996	0.996	0.994	1	ID	1	0.994	1	0.994	0.986	0.975	0.895
RVA_Human-wt_CHN_Fuzhou18-194_2018_G1P8	0.996	0.996	0.996	0.994	1	1	ID	0.994	1	0.994	0.986	0.975	0.895
RVA_Human-tc_CHN_Y128_2004_G1P8	0.998	0.998	0.998	0.996	0.994	0.994	0.994	ID	0.994	1	0.992	0.977	0.895
RVA_Human-wt_CHN_JL18221009_2016_G1P8	0.996	0.996	0.996	0.994	1	1	1	0.994	ID	0.994	0.986	0.975	0.895
RVA_Human-tc_CHN_R588_2005_G1P8	0.998	0.998	0.998	0.996	0.994	0.994	0.994	1	0.994	ID	0.992	0.977	0.895
RVA_Human-wt_JPN_Ro1869_2013_G1P8	0.99	0.99	0.99	0.988	0.986	0.986	0.986	0.992	0.986	0.992	ID	0.977	0.888
RVA_Human-wt_CHN_SC18511073_2016_G1P8	0.979	0.979	0.979	0.977	0.975	0.975	0.975	0.977	0.975	0.977	0.977	ID	0.877
RVA_Human_CHN_WZ202_2013_G1P8	0.897	0.897	0.897	0.895	0.895	0.895	0.895	0.895	0.895	0.895	0.888	0.877	ID

## Sheet: N5-aa
Sequence Identity Matrix
Seq->	RVA_Human-wt_CHN_GS16622068_2016_G1P8	RVA_Human-wt_CHN_GS16622078_2016_G1P8	RVA_Human-wt_CHN_GS16622105_2016_G1P8	RVA_Human-wt_CHN_GS16622118_2016_G1P8	RVA_Human-wt_CHN_Fuzhou18-262_2018_G1P8	RVA_Human-wt_CHN_E5365_2017_G1P8	RVA_Human-wt_CHN_Fuzhou18-194_2018_G1P8	RVA_Human-tc_CHN_Y128_2004_G1P8	RVA_Human-wt_CHN_JL18221009_2016_G1P8	RVA_Human-tc_CHN_R588_2005_G1P8	RVA_Human-wt_JPN_Ro1869_2013_G1P8	RVA_Human-wt_CHN_SC18511073_2016_G1P8	RVA_Human_CHN_WZ202_2013_G1P8
RVA_Human-wt_CHN_GS16622068_2016_G1P8	ID	1	1	0.994	0.994	0.994	0.994	1	0.994	1	1	0.994	0.893
RVA_Human-wt_CHN_GS16622078_2016_G1P8	1	ID	1	0.994	0.994	0.994	0.994	1	0.994	1	1	0.994	0.893
RVA_Human-wt_CHN_GS16622105_2016_G1P8	1	1	ID	0.994	0.994	0.994	0.994	1	0.994	1	1	0.994	0.893
RVA_Human-wt_CHN_GS16622118_2016_G1P8	0.994	0.994	0.994	ID	0.988	0.988	0.988	0.994	0.988	0.994	0.994	0.988	0.888
RVA_Human-wt_CHN_Fuzhou18-262_2018_G1P8	0.994	0.994	0.994	0.988	ID	1	1	0.994	1	0.994	0.994	0.988	0.893
RVA_Human-wt_CHN_E5365_2017_G1P8	0.994	0.994	0.994	0.988	1	ID	1	0.994	1	0.994	0.994	0.988	0.893
RVA_Human-wt_CHN_Fuzhou18-194_2018_G1P8	0.994	0.994	0.994	0.988	1	1	ID	0.994	1	0.994	0.994	0.988	0.893
RVA_Human-tc_CHN_Y128_2004_G1P8	1	1	1	0.994	0.994	0.994	0.994	ID	0.994	1	1	0.994	0.893
RVA_Human-wt_CHN_JL18221009_2016_G1P8	0.994	0.994	0.994	0.988	1	1	1	0.994	ID	0.994	0.994	0.988	0.893
RVA_Human-tc_CHN_R588_2005_G1P8	1	1	1	0.994	0.994	0.994	0.994	1	0.994	ID	1	0.994	0.893
RVA_Human-wt_JPN_Ro1869_2013_G1P8	1	1	1	0.994	0.994	0.994	0.994	1	0.994	1	ID	0.994	0.893
RVA_Human-wt_CHN_SC18511073_2016_G1P8	0.994	0.994	0.994	0.988	0.988	0.988	0.988	0.994	0.988	0.994	0.994	ID	0.888
RVA_Human_CHN_WZ202_2013_G1P8	0.893	0.893	0.893	0.888	0.893	0.893	0.893	0.893	0.893	0.893	0.893	0.888	ID

[truncated: 12 more sheets: V1-nt, V1-aa, V2-nt, V2-aa, V3-nt, V3-aa, V4-nt, V4-aa, V6-nt, V6-aa, V7-nt, V7-aa]
